# Supplementary material for: Computational evaluation of TIS annotation for prokaryotic genomes
Source: BMC Bioinformatics. 2008 Mar 25;9:160. doi: 10.1186/1471-2105-9-160 (PMC2362131; doi:10.1186/1471-2105-9-160)
Supplement: Additional file 2 — Estimated TIS annotation accuracies of six selected databases/predictors. Accuracies of TIS annotation on a total of 532 genomes for RefSeq, Glimmer 3, GeneMarkS, EasyGene, TiCo and ProTISA. [file 1471-2105-9-160-S2.xls]

## Sheet: Sheet1
Organism	RefSeq	% GC	# CDS	# reference set	RefSeq	Glimmer 3	GeneMarkS	EasyGene	TiCo	ProTISA
Acidiphilium cryptum JF-5	NC_009484	67.1	3062	1209	81 (79.1, 83.1)	81.1 (78.9, 83.1)	80.7 (78.2, 82.6)		81.4 (78.7, 84.1)	86 (83.8, 87.8)
Acidobacteria bacterium Ellin345	NC_008009	58.4	4776	1861	80.4 (78, 82.4)	79.6 (76.8, 81.9)	80.4 (77.7, 83)		90.3 (87.9, 92.3)	87.9 (86.1, 89.9)
Acidothermus cellulolyticus 11B	NC_008578	66.9	2156	782	79.9 (77.1, 82.3)	79.5 (76.5, 82.3)	78.5 (75.7, 81.7)		87.6 (85, 90)	86.1 (83.4, 88.5)
Acidovorax avenae subsp. citrulli AAC00-1	NC_008752	68.5	4708	1549	78.9 (77.2, 80.3)	77.8 (76.2, 79.7)	77.6 (75, 79.5)		79.3 (76.1, 82.7)	85.9 (83.8, 87.3)
Acidovorax sp. JS42	NC_008782	66.1	4006	1488	83.7 (82, 85.3)	81.3 (79.1, 83.4)	81.4 (79, 83.3)		88.2 (86.2, 90.1)	89.7 (88, 91.3)
Acinetobacter baumannii ATCC 17978	NC_009085	38.9	3351	100	3.3 (3.3, 14.4)	72.5 (51.2, 79)	72 (53.9, 78.3)		84 (63.3, 88.8)	75.6 (59.3, 79.1)
Actinobacillus pleuropneumoniae L20	NC_009053	41.3	2011	1121	88.2 (86.3, 89.7)	88.1 (86.1, 90)	89.4 (87.6, 91.2)		93.9 (92.3, 95.4)	92.5 (91, 94)
Aeromonas hydrophila subsp. hydrophila ATCC 7966	NC_008570	61.5	4121	1659	80.5 (78.9, 82)	86 (84, 87.7)	83.6 (81.7, 85.2)		93 (91.3, 94.5)	92 (90.2, 93.5)
Aeromonas salmonicida subsp. salmonicida A449	NC_009348	58.2	4085	1667	84 (82.3, 85.6)	87.7 (86, 89.4)	87.6 (86.1, 89.3)		95.2 (93.5, 96.6)	94.2 (92.4, 95.8)
Aeropyrum pernix K1	NC_000854	56.3	1699	652	83 (80.4, 85.1)	84.6 (81.5, 86.6)	87.6 (85, 89.3)		92.2 (90, 93.8)	90.1 (87.7, 91.9)
Agrobacterium tumefaciens str. C58	NC_003062	59	2714	709	58.6 (55.6, 61.8)	84.2 (80.7, 87.3)	73.8 (69.9, 76.9)	89.7 (85.9, 92)	92.8 (89.6, 95.5)	89.6 (86.7, 92.4)
Agrobacterium tumefaciens str. C58	NC_003304	59	2784	924	77.5 (74.5, 79.6)	82.5 (80.1, 84.9)	84 (81.6, 86)	88.3 (85.6, 90.7)	90.6 (87.8, 92.4)	87.4 (84.7, 89.2)
Alcanivorax borkumensis SK2	NC_008260	54.7	2754	1297	79 (76.9, 80.9)	87 (85, 88.9)	88.3 (86.4, 90)		94.2 (92, 95.6)	91.5 (89.3, 93.3)
Alkalilimnicola ehrlichei MLHE-1	NC_008340	67.5	2864	1299	87.7 (85.2, 89.7)	86.4 (84, 88.3)	85.4 (83.2, 87.5)		93 (90.9, 94.7)	91.5 (89.6, 93.3)
Alkaliphilus metalliredigens QYMF	NC_009633	36.8	4624	2322	90.4 (89.2, 91.3)	92.1 (91.1, 93.1)	93.5 (92.5, 94.4)		97.2 (96.4, 97.8)	95.6 (94.7, 96.2)
Anabaena variabilis ATCC 29413	NC_007413	41.4	5042	2302	86 (84, 87.8)	84.9 (82.5, 87.4)	85 (82.4, 87)		94.8 (92.5, 96.4)	93.1 (90.7, 95)
Anaplasma marginale str. St. Maries	NC_004842	49.8	948	198	49.6 (39.5, 61.6)	67.7 (46.7, 74.3)	66.3 (48.3, 74.3)		84.2 (75.4, 87)	82.1 (75.6, 87.1)
Anaplasma phagocytophilum HZ	NC_007797	41.6	1263	237	63.1 (55.1, 69.5)	68.1 (59.8, 74.8)	66.5 (56.4, 71.3)		82.8 (74, 87.2)	82.2 (68.8, 85.5)
Aquifex aeolicus VF5	NC_000918	43.3	1528	791	87.1 (83.9, 89.6)	89.9 (87.3, 92)	90.6 (87.7, 92.7)	91.8 (89.3, 93.7)	97.3 (94.3, 98.6)	94.5 (91.4, 96.6)
Archaeoglobus fulgidus DSM 4304	NC_000917	48.6	2419	823	75.8 (73, 78.6)	84.3 (81.1, 86.4)	81.8 (79.4, 84.1)	85.9 (83.1, 87.8)	90.9 (87.9, 93.1)	90.4 (87.2, 92.8)
Arthrobacter aurescens TC1	NC_008711	62.4	4040	1561	70.3 (68.4, 71.9)	79.4 (77.5, 81.1)	79.9 (78.1, 81.7)		87.5 (85.7, 89)	84.9 (83.3, 86.6)
Arthrobacter sp. FB24	NC_008541	65.4	4145	1852	79.7 (77.9, 81.6)	81.5 (79.6, 83.3)	81.4 (79.8, 82.9)		88.7 (87.1, 90.2)	87.3 (85.9, 88.6)
Aster yellows witches'-broom phytoplasma AYWB	NC_007716	26.8	670	230	75.2 (70.1, 79)	84.6 (79, 86.9)	84.7 (80, 87.5)		88.4 (82.1, 90)	87.5 (81.9, 89.5)
Azoarcus sp. BH72	NC_008702	67.9	3988	1808	86.5 (84.5, 88.1)	85.9 (83.8, 87.6)	86.3 (84.4, 88.1)		86 (84.2, 87.6)	90.2 (88.6, 91.8)
Azoarcus sp. EbN1	NC_006513	64.7	4132	1350	79.7 (77, 82.4)	81.1 (78.9, 83.1)	82 (79.6, 83.9)		85.5 (82.8, 87.7)	86.1 (84.1, 88)
Bacillus anthracis str. Ames	NC_003997	35.4	5310	2362	88.8 (87.5, 89.8)	92.2 (91.1, 93.1)	94.2 (93.2, 95.1)	94.6 (93.6, 95.5)	97.9 (97, 98.5)	96.5 (95.6, 97.3)
Bacillus anthracis str. 'Ames Ancestor'	NC_007530	35.2	5308	2372	88.7 (87.7, 89.7)	92.3 (91.2, 93)	94.2 (93.2, 95)		98 (97.3, 98.6)	96.6 (95.7, 97.3)
Bacillus anthracis str. Sterne	NC_005945	35.4	5286	2443	86.5 (85.3, 87.5)	90.1 (88.7, 90.9)	92.2 (91.2, 93.2)		97 (96.1, 97.6)	95.2 (94.2, 95.9)
Bacillus cereus ATCC 10987	NC_003909	35.5	5602	2501	88.6 (87.4, 89.5)	92.2 (91.4, 93.1)	94.5 (93.6, 95.1)	94.5 (93.5, 95.3)	97.6 (96.6, 98.2)	95.6 (94.6, 96.3)
Bacillus cereus ATCC 14579	NC_004722	35.3	5233	2289	85.6 (84.4, 86.6)	92.1 (90.9, 92.8)	93.8 (92.8, 94.5)	94.1 (92.8, 94.9)	97.8 (96.8, 98.4)	95.8 (94.8, 96.5)
Bacillus cereus E33L	NC_006274	35.1	5133	2524	88.4 (87.1, 89.3)	92.9 (91.9, 93.8)	95 (94.1, 95.7)		98.3 (97.5, 98.8)	96.8 (95.9, 97.4)
Bacillus clausii KSM-K16	NC_006582	44.8	4095	2189	90.6 (89.4, 91.4)	91.1 (89.9, 91.9)	94.3 (93.4, 95)		97.7 (97, 98.2)	95.8 (94.9, 96.5)
Bacillus halodurans C-125	NC_002570	43.7	4065	2035	93.7 (92.8, 94.7)	89.7 (88.7, 90.7)	92.5 (91.4, 93.3)	94.1 (92.7, 95.1)	97.6 (96.8, 98)	95.8 (94.9, 96.5)
Bacillus licheniformis ATCC 14580	NC_006270	46.2	4151	2035	92.7 (91.7, 93.8)	88.1 (86.8, 89.2)	91.6 (90.4, 92.6)		97.2 (96.4, 97.9)	95.4 (94.5, 96.3)
Bacillus licheniformis ATCC 14580	NC_006322	46.2	4195	2046	90.9 (89.9, 91.9)	89.1 (88, 90.1)	92.3 (91, 93.1)		97.6 (96.6, 98.2)	96.1 (95, 96.7)
Bacillus subtilis subsp. subtilis str. 168	NC_000964	43.5	4104	1928	90 (89.1, 91.1)	89.6 (88.5, 90.5)	92.5 (91.6, 93.3)	93.8 (92.4, 94.6)	97.3 (96.4, 97.8)	94.7 (93.8, 95.7)
Bacillus thuringiensis serovar konkukian str. 97-27	NC_005957	35.4	5116	2506	88.3 (87.3, 89.3)	93 (91.9, 93.8)	94.7 (93.7, 95.3)		98.3 (97.6, 98.8)	96.7 (95.8, 97.3)
Bacillus thuringiensis str. Al Hakam	NC_008600	35.4	4735	1829	64 (62.1, 65.6)	91.7 (90.5, 92.8)	93.5 (92.2, 94.5)		96.9 (95.7, 97.7)	95.5 (94.4, 96.2)
Bacteroides fragilis NCTC 9343	NC_003228	43.1	4183	1952	87.1 (85.5, 88.5)	83.9 (82, 85.4)	84.7 (82.8, 86.1)		96.7 (95.2, 98)	95.6 (94.2, 96.8)
Bacteroides fragilis YCH46	NC_006347	43.2	4577	2111	89 (87.3, 90.1)	84.2 (82.7, 85.5)	85.8 (84.1, 87.2)		97.7 (96.1, 98.4)	96.3 (94.9, 97.3)
Bacteroides thetaiotaomicron VPI-5482	NC_004663	42.9	4777	2140	85.2 (83.3, 86.5)	81.5 (79.6, 82.8)	82.3 (80.8, 83.5)	91.9 (90.4, 93.4)	95.7 (94.2, 96.8)	94.6 (93.2, 95.8)
Bacteroides vulgatus ATCC 8482	NC_009614	42.2	4064	1896	92.4 (90.8, 93.7)	79.4 (78, 80.6)	83.2 (81.6, 84.7)		94.4 (93, 95.5)	93.3 (91.7, 94.7)
Bartonella bacilliformis KC583	NC_008783	38.2	1282	538	88.5 (84.9, 90.8)	88.2 (84.4, 91.4)	89.8 (86.1, 92.2)		94.5 (90.8, 96.1)	90.6 (87, 93)
Bartonella henselae str. Houston-1	NC_005956	38.2	1487	641	86.6 (83.3, 89.3)	86.7 (83.5, 89.4)	89.3 (86.3, 91.1)		95.2 (91.9, 97.3)	92.2 (88.9, 94.6)
Bartonella quintana str. Toulouse	NC_005955	38.8	1141	517	86.5 (82.3, 88.9)	85 (81.9, 87.8)	86 (81.7, 89.9)		94.3 (91.1, 96.7)	90.1 (86.5, 92.6)
Baumannia cicadellinicola str. Hc (Homalodisca coagulata)	NC_007984	33.2	594	306	91 (83.8, 94.3)	89 (81.4, 93.5)	89.8 (83.3, 93.6)		92.7 (84.1, 96.4)	92.3 (84.4, 96.3)
Bdellovibrio bacteriovorus HD100	NC_005363	50.6	3586	1422	78.3 (75.7, 80.7)	86.1 (83.9, 88)	88.5 (86.1, 90.7)	90 (88, 91.8)	96.5 (94.2, 97.7)	95.7 (92.9, 97.2)
Bifidobacterium adolescentis ATCC 15703	NC_008618	59.2	1630	609	63.1 (60.5, 66.5)	80.9 (78.2, 83.4)	83 (79.8, 85.9)		85.2 (81.8, 87.3)	83.1 (79.9, 86)
Bifidobacterium longum NCC2705	NC_004307	60.1	1726	707	74.7 (71.7, 77)	80.2 (77.8, 82.4)	81.5 (78.5, 83.9)	84.5 (81.6, 86.8)	86.6 (83.6, 88.9)	83.8 (81.1, 85.8)
Bordetella bronchiseptica RB50	NC_002927	68.1	4993	1673	81.9 (80.1, 83.7)	80.5 (78.6, 82.3)	78 (75.3, 80.4)	83.1 (81.1, 85.1)	86.1 (82.9, 88.2)	89.7 (87.8, 91.3)
Bordetella parapertussis 12822	NC_002928	68.1	4184	1326	80 (77.6, 82.1)	78.2 (76.3, 80.4)	78.4 (75.7, 81)	82.7 (79.7, 84.9)	86.4 (82.8, 89.5)	89.8 (87.4, 91.6)
Bordetella pertussis Tohama I	NC_002929	67.7	3435	931	82.2 (79.4, 84.6)	72.1 (67.5, 75.6)	71.9 (68.6, 75.2)	80.4 (76.4, 83.7)	85.2 (81.6, 88.2)	88.6 (85.7, 91.1)
Borrelia afzelii PKo	NC_008277	27.8	855	421	83.8 (79.5, 86.2)	84.3 (80.2, 87.1)	83.9 (79.9, 86.2)		89.9 (85.6, 92.5)	88.7 (83.9, 90.8)
Borrelia burgdorferi B31	NC_001318	28.2	850	372	73 (68.3, 76.7)	82.3 (76.9, 85.7)	84.1 (79.5, 87.2)		90.7 (84.3, 94.1)	89.9 (84.2, 92.7)
Borrelia garinii PBi	NC_006156	28.1	831	433	86.7 (83, 89.3)	85.5 (81.4, 88)	84.2 (80.6, 87.2)		92.4 (87.7, 94.5)	89.3 (85.5, 91.7)
Bradyrhizobium japonicum USDA 110	NC_004463	64.1	8316	2362	65.2 (63.1, 66.9)	79.5 (77.9, 80.8)	79.4 (77.4, 81.4)	81.4 (80, 82.9)	85.8 (83.9, 87.7)	85.3 (83.9, 86.9)
Bradyrhizobium sp. BTAi1	NC_009485	64.8	7393	2740	76.8 (75.2, 78.1)	81.1 (79.4, 82.3)	79.9 (78.4, 81.2)		88.5 (87, 90.1)	87.9 (86.3, 89.3)
Bradyrhizobium sp. ORS278	NC_009445	65.5	6716	2355	73.6 (71.9, 75)	81.5 (79.7, 83)	80.8 (78.7, 82.3)		85.7 (83.9, 87.3)	85.9 (84.3, 87.3)
Brucella abortus biovar 1 str. 9-941	NC_006932	57.2	2029	736	82.5 (79.9, 85.1)	81.1 (78.2, 83.3)	82.8 (80.1, 85.1)		89.8 (87.3, 92.1)	87 (84.3, 89.2)
Brucella melitensis 16M	NC_003317	57.2	2058	530	54.7 (50.6, 58.9)	80 (75.8, 83.1)	81.3 (78, 84.1)	84.6 (81.1, 86.9)	90.2 (87, 93.1)	86.3 (82.6, 89.1)
Brucella melitensis biovar Abortus 2308	NC_007618	57.2	1999	719	80.1 (77.5, 82.2)	81.9 (79.1, 84.4)	81.7 (79.1, 83.8)		89.9 (87.7, 92.3)	86.4 (83.6, 89)
Brucella ovis ATCC 25840	NC_009504	57.2	961	367	76.1 (71.3, 79.4)	81.7 (77.1, 85.3)	84.2 (79.7, 87.4)		88.3 (84.1, 91.2)	86.8 (83.3, 90.7)
Brucella suis 1330	NC_004310	57.3	2122	650	79.5 (76.2, 81.9)	80.7 (77.5, 83.1)	69.8 (67, 72.9)	86 (82.3, 88.2)	88.7 (85.7, 91)	85.8 (82.5, 88)
Buchnera aphidicola str. APS (Acyrthosiphon pisum)	NC_002528	26.4	563	287	83.2 (77.9, 86.8)	85.9 (79.4, 88.8)	83.7 (78.2, 87.7)	86.7 (79.4, 90.2)	89.7 (82.8, 92.2)	87.6 (82.3, 90.9)
Buchnera aphidicola str. Bp (Baizongia pistaciae)	NC_004545	25.3	503	239	86.2 (78.5, 90.6)	88.8 (81.3, 91)	87.9 (80.7, 89.8)	91 (82.2, 92.7)	90.8 (83, 92.8)	91.2 (81.9, 93.2)
Buchnera aphidicola str. Cc (Cinara cedri)	NC_008513	20.1	356	196	87.7 (81.3, 88.9)	88.1 (81.2, 90.3)	86.6 (79.6, 88.9)		84.4 (74.8, 87.9)	88.6 (81.8, 89.3)
Buchnera aphidicola str. Sg (Schizaphis graminum)	NC_004061	25.3	545	274	84.6 (78, 87.6)	86.3 (80.4, 89.5)	86.4 (81, 89.1)	87.8 (80.7, 90.6)	90.5 (80.5, 93.2)	88.6 (81.2, 92.3)
Burkholderia cenocepacia AU 1054	NC_008060	66.9	2964	1068	81.8 (79.2, 84.5)	83.2 (80.6, 85.3)	80.5 (77.7, 82.8)		89.3 (86.5, 91.7)	91.4 (88.9, 93.7)
Burkholderia cenocepacia HI2424	NC_008542	66.8	3158	1186	85.2 (82.8, 87.4)	84 (81.3, 86)	81.6 (79, 84)		90.7 (88.2, 93.2)	92.1 (90, 94.2)
Burkholderia cepacia AMMD	NC_008390	66.8	3212	1202	85 (82.7, 87.3)	83.6 (81.6, 85.5)	81.3 (79.1, 83.8)		89.1 (86.8, 91.4)	91.2 (88.7, 93)
Burkholderia mallei ATCC 23344	NC_006349	68.5	2028	429	63.2 (57.8, 68.2)	68.1 (63.8, 72.7)	65.5 (60, 72.2)		73.7 (65.4, 80.8)	84.3 (79.8, 88)
Burkholderia mallei NCTC 10229	NC_008835	68.5	2176	469	64.9 (60.7, 69.2)	64 (59.5, 69.8)	63.9 (58.5, 70.8)		72.1 (64.3, 80.1)	81.4 (77.3, 85.1)
Burkholderia mallei NCTC 10247	NC_009079	68.5	2375	492	63.9 (59.1, 69.4)	61.2 (56.9, 65.3)	60.8 (54.5, 67.1)		70.5 (63.7, 76.7)	80.9 (76.4, 84.8)
Burkholderia mallei SAVP1	NC_008784	68.4	1733	392	65.3 (60.7, 70.1)	59.1 (55.1, 64.3)	60.6 (55.5, 67)		70.3 (60, 78.9)	80.6 (75.2, 84.3)
Burkholderia pseudomallei 1106a	NC_009076	68.3	4018	1151	78 (75.4, 80.6)	74.6 (71.8, 77.3)	77.6 (74.4, 80.3)		80.8 (76.4, 85)	87.3 (84.5, 89.4)
Burkholderia pseudomallei 1710b	NC_007434	68	3735	955	58.7 (55.7, 61.6)	76.9 (74, 79.4)	76.9 (73.5, 79.6)		78.7 (74.2, 82.3)	83.6 (80.1, 86.1)
Burkholderia pseudomallei 668	NC_009074	68.3	3950	1094	78.2 (75.8, 80.5)	75.4 (72.5, 77.9)	75.8 (72.8, 78.4)		81.4 (77.1, 84.5)	87.3 (84.8, 89.6)
Burkholderia pseudomallei K96243	NC_006350	68.1	3398	1038	79.8 (77, 82)	77.7 (75.3, 80.3)	78.1 (74.9, 80.6)		87.5 (83.3, 90.1)	92.5 (90, 94.9)
Burkholderia sp. 383	NC_007509	66.3	1208	435	78.2 (74, 81.5)	80.9 (76.9, 84.4)	78.9 (74.9, 82.4)		85.9 (81.9, 89)	90.4 (86, 93.8)
Burkholderia thailandensis E264	NC_007651	67.6	3275	993	68.9 (66.1, 71.9)	77.2 (74.8, 80.1)	78.3 (74.8, 81.3)		88.8 (85.6, 91.9)	90.9 (88.4, 93.9)
Burkholderia vietnamiensis G4	NC_009254	65.7	1113	339	81.4 (75.7, 85.9)	79.9 (74.9, 83.6)	83 (77.9, 87.3)		82.6 (74.7, 87.7)	88.8 (83.5, 92.7)
Burkholderia xenovorans LB400	NC_007952	62.6	2959	1295	81.8 (79.9, 83.7)	82.2 (79.9, 84.3)	83.7 (81.6, 85.3)		90.5 (88.5, 92.3)	90.6 (88.8, 92.6)
Caldicellulosiruptor saccharolyticus DSM 8903	NC_009437	35.3	2678	1323	86.3 (84.8, 87.6)	86.9 (84.9, 88)	88.8 (87.5, 89.9)		94.9 (93.5, 95.8)	93.2 (91.7, 94.2)
Campylobacter fetus subsp. fetus 82-40	NC_008599	33.3	1718	943	87.6 (85.3, 89.2)	88 (85.6, 89.6)	89.9 (87.7, 91.6)		94.4 (92.3, 95.7)	92.3 (90.4, 93.8)
Campylobacter jejuni RM1221	NC_003912	30.3	1837	988	90.4 (88.2, 91.5)	91.9 (90.2, 93.5)	92.7 (90.5, 94.2)		95.3 (93.2, 96.3)	93.8 (92.2, 95.1)
Campylobacter jejuni subsp. jejuni 81-176	NC_008787	30.5	1652	916	87.6 (84.9, 89.2)	90.5 (88.6, 92.1)	91.3 (89.4, 92.7)		94.5 (92.6, 95.9)	92.6 (90.5, 93.9)
Campylobacter jejuni subsp. jejuni NCTC 11168	NC_002163	30.5	1633	927	89.3 (87.1, 90.9)	91.3 (89.2, 93)	92.6 (90.6, 94)	92.5 (90.2, 93.9)	94.8 (92.6, 96.1)	93.8 (91.9, 94.9)
Candidatus Blochmannia floridanus	NC_005061	27.4	582	259	86.2 (77.9, 90.4)	81.2 (69.8, 87.5)	80.1 (70.3, 85.5)	89 (78.6, 92.6)	86.6 (78.3, 91.4)	86.6 (78.8, 90)
Candidatus Blochmannia pennsylvanicus str. BPEN	NC_007292	29.6	609	285	88.3 (80.3, 91.8)	86.8 (80.3, 89.8)	88.7 (80.2, 92.7)		88.4 (79.8, 93.8)	87 (80.1, 91.8)
Candidatus Carsonella ruddii PV	NC_008512	16.6	181	77	69.5 (52.7, 100)	82.6 (53.1, 100)	72.1 (52.7, 100)		73.9 (50.5, 100)	74.8 (53.5, 100)
Candidatus Pelagibacter ubique HTCC1062	NC_007205	29.7	1353	678	85.3 (82.2, 87.3)	88.2 (84.8, 90.3)	89.2 (86, 91.2)		93.5 (90.3, 95.5)	92.2 (89.1, 94.4)
Candidatus Protochlamydia amoebophila UWE25	NC_005861	34.7	2030	784	74.2 (70.4, 77.1)	83 (79.8, 85.7)	85.6 (82.6, 88.6)		91.7 (87.6, 94.3)	89.2 (85.7, 92.2)
Candidatus Ruthia magnifica str. Cm (Calyptogena magnifica)	NC_008610	34	975	478	88.9 (84.2, 91.7)	88.6 (83.8, 91.8)	88.2 (83.1, 91.1)		96.4 (91.7, 98.4)	93.1 (88.7, 95.8)
Candidatus Vesicomyosocius okutanii HA	NC_009465	31.6	936	459	85.3 (81.5, 87.9)	84.8 (79.9, 88.1)	85 (80.4, 87.3)		90.3 (85.7, 92.9)	88.5 (84.3, 90.8)
Carboxydothermus hydrogenoformans Z-2901	NC_007503	42	2619	1276	88.8 (87.1, 90.3)	91.4 (89.9, 92.5)	92.6 (91.1, 93.7)		97.1 (95.9, 97.8)	95.1 (93.8, 96)
Caulobacter crescentus CB15	NC_002696	67.2	3736	1265	63.7 (61.5, 66.1)	85.3 (82.7, 87.5)	85.7 (82.9, 87.3)	86.5 (83.7, 88.5)	81.6 (79.4, 84.2)	84.5 (82.1, 86.9)
Chlamydia muridarum Nigg	NC_002620	40.3	903	381	72.9 (66, 78.7)	82.6 (76.4, 88.1)	83.2 (76.4, 88)	88.5 (82.9, 93)	92.8 (87, 98)	90.6 (83, 95.8)
Chlamydia trachomatis A/HAR-13	NC_007429	41.3	910	394	81.3 (75.5, 86.1)	81.1 (74.9, 86.1)	83.9 (78.1, 88.9)		93.3 (86.7, 97.3)	90.5 (84.5, 95.3)
Chlamydia trachomatis D/UW-3/CX	NC_000117	41.3	894	292	74.1 (65.3, 80.3)	79.5 (70.8, 85.6)	81.1 (71.4, 87.3)	84.5 (76.7, 89.8)	62.6 (55.4, 68.4)	83.9 (77.3, 89.6)
Chlamydophila abortus S26/3	NC_004552	39.9	931	444	78.5 (73.5, 83.9)	82.7 (77.3, 87.6)	84.3 (78.3, 89.1)		91.9 (85.6, 95.3)	88.8 (83.7, 92)
Chlamydophila caviae GPIC	NC_003361	39.2	997	464	84.4 (79.3, 88.3)	82 (78, 86.9)	85.2 (80.6, 89.5)	87.4 (82.8, 91.6)	92.9 (87.3, 96)	89.7 (84, 94.6)
Chlamydophila felis Fe/C-56	NC_007899	39.3	1004	500	82 (77.8, 86.2)	82.6 (78.1, 86)	83.4 (78.7, 86.9)		92 (87.1, 95.1)	89.4 (85, 92.7)
Chlamydophila pneumoniae AR39	NC_002179	40.6	1111	441	76.1 (71.1, 80.6)	78.4 (72.8, 82.2)	82 (76.5, 87.4)	86.5 (81.1, 90.9)	90.4 (83.9, 94.7)	90.9 (85.2, 94.2)
Chlamydophila pneumoniae CWL029	NC_000922	40.6	1051	465	80.2 (74.8, 84.2)	80.2 (75.1, 85.7)	80.1 (75.2, 83.9)	85.6 (80.5, 90.2)	89.2 (83.9, 93.3)	87.4 (81.9, 91.3)
Chlamydophila pneumoniae J138	NC_002491	40.6	1068	468	79.9 (74.2, 84)	78.8 (74.4, 82.3)	80.8 (75.3, 84.8)	85.4 (79.9, 89)	87.4 (82.7, 92.6)	89.5 (84.8, 93.2)
Chlamydophila pneumoniae TW-183	NC_005043	40.6	1112	450	77.1 (71.8, 81.3)	77.8 (72.9, 82.6)	78 (73.7, 81.8)	83.5 (77.9, 86.6)	88 (82.4, 92)	88.2 (82.8, 92.9)
Chlorobium chlorochromatii CaD3	NC_007514	44.3	2001	869	85.1 (82.3, 87.7)	83.6 (81.2, 86.1)	85.8 (82.9, 88.4)		95.5 (92.7, 97.5)	94.6 (91.8, 96.6)
Chlorobium phaeobacteroides DSM 266	NC_008639	48.4	2649	1018	84 (81.2, 86.5)	80.8 (77.7, 83.2)	82.8 (79.5, 85.1)		93.7 (90.5, 95.9)	92 (89.1, 94.5)
Chlorobium tepidum TLS	NC_002932	56.5	2251	649	72.7 (68.9, 76.7)	80.5 (76.6, 84)	84.8 (80.3, 87.9)	87.8 (83.3, 90.7)	90.2 (86.7, 93.6)	88.3 (84, 91.5)
Chromobacterium violaceum ATCC 12472	NC_005085	64.8	4406	1481	77.1 (75.2, 79.2)	82.7 (80.8, 84.5)	83.6 (81.6, 85.3)	86.9 (84.8, 88.7)	87.2 (84.8, 89.2)	90.6 (88.7, 92.4)
Chromohalobacter salexigens DSM 3043	NC_007963	63.9	3297	1646	87.1 (85.6, 88.5)	87.3 (85.7, 88.9)	87.4 (85.7, 88.8)		92.6 (91.2, 94)	92 (90.2, 93.3)
Clavibacter michiganensis subsp. michiganensis NCPPB 382	NC_009480	72.5	2983	791	87.9 (84.8, 90.3)	75 (71.8, 78.6)	86.9 (83.9, 89.2)		75.9 (70.6, 80)	86.7 (83.8, 89.4)
Clostridium acetobutylicum ATCC 824	NC_003030	30.9	3671	2051	92.7 (91.5, 93.5)	92.6 (91.4, 93.6)	93.6 (92.6, 94.6)	93.8 (92.7, 95)	97.1 (96.2, 97.7)	95.7 (94.7, 96.5)
Clostridium beijerinckii NCIMB 8052	NC_009617	29.9	5019	2949	92 (91.1, 92.7)	94.1 (93.2, 94.8)	94.9 (94.2, 95.7)		97.1 (96.3, 97.6)	96 (95.2, 96.6)
Clostridium botulinum A str. ATCC 3502	NC_009495	28.2	3573	1985	92.5 (91.5, 93.4)	94.3 (93.2, 95.2)	95 (93.9, 95.7)		97 (95.9, 97.6)	95.9 (94.9, 96.5)
Clostridium difficile 630	NC_009089	29.1	3741	1996	85.5 (84.1, 86.6)	94 (92.9, 94.9)	94.8 (93.7, 95.9)		96.5 (95.5, 97.2)	96.2 (95.1, 96.9)
Clostridium novyi NT	NC_008593	28.9	2324	1327	88.2 (86.8, 89.5)	92.8 (91.2, 93.8)	93.9 (92.6, 94.8)		95.7 (94.1, 96.5)	95.1 (93.9, 95.9)
Clostridium perfringens ATCC 13124	NC_008261	28.4	2875	1651	91.2 (90.1, 92.2)	94 (92.9, 94.9)	94.7 (93.6, 95.4)		96.9 (95.6, 97.5)	95.5 (94.4, 96.3)
Clostridium perfringens SM101	NC_008262	28.2	2557	1415	90.6 (89.3, 91.6)	93 (91.6, 94)	93.2 (91.8, 94.4)		96.4 (95.1, 97.2)	94.8 (93.3, 95.8)
Clostridium perfringens str. 13	NC_003366	28.5	2659	1557	91.4 (90, 92.4)	92.8 (91.4, 93.8)	93.8 (92.6, 94.7)	92 (90.7, 93.3)	96.3 (94.9, 97.1)	95.2 (93.9, 96.1)
Clostridium tetani E88	NC_004557	28.6	2372	1084	63.8 (61.9, 65.6)	91.6 (89.8, 92.7)	92.5 (90.7, 93.8)	91.4 (89.5, 92.9)	94.8 (93.1, 95.7)	93.5 (92, 94.5)
Clostridium thermocellum ATCC 27405	NC_009012	39	3190	1621	87.9 (86.4, 89)	88.5 (87.2, 89.9)	90.3 (88.7, 91.1)		95.7 (94.5, 96.5)	93.7 (92.5, 94.6)
Colwellia psychrerythraea 34H	NC_003910	38	4909	2339	87.4 (85.9, 88.4)	88.1 (86.5, 89.5)	89.9 (88.3, 91.1)		95.4 (94.1, 96.7)	93.3 (91.9, 94.2)
Corynebacterium diphtheriae NCTC 13129	NC_002935	53.5	2271	847	75.3 (72.2, 77.8)	79.8 (77, 82.3)	81.2 (77.7, 84.2)	84.8 (82, 87.5)	91.7 (88.5, 93.6)	86.6 (83.7, 89.3)
Corynebacterium efficiens YS-314	NC_004369	63.1	2949	800	58.5 (55.1, 61.6)	80.4 (77, 82.7)	79.7 (76.4, 82.3)	87.8 (84.2, 91.1)	89.2 (86, 92.1)	87.4 (84.1, 89.9)
Corynebacterium glutamicum ATCC 13032	NC_003450	53.8	2992	1209	75.6 (73.2, 77.8)	79.9 (77.2, 81.8)	79.8 (77.7, 82.3)	84.6 (82.5, 86.5)	90.3 (88.2, 92.1)	87.9 (85.9, 89.7)
Corynebacterium glutamicum ATCC 13032	NC_006958	53.8	3056	1268	79.9 (77.5, 82)	79.7 (77.4, 81.5)	80 (77.6, 82)		90.8 (88.6, 92.5)	88.5 (86.2, 90.3)
Corynebacterium glutamicum R	NC_009342	54.1	3051	1311	76.9 (74.2, 78.8)	80.6 (78.4, 82.6)	80.4 (78, 82.4)		91 (89.2, 92.8)	87.6 (85.1, 89.5)
Corynebacterium jeikeium K411	NC_007164	61.4	2103	890	83.1 (79.9, 85.3)	81.3 (78, 84)	83.7 (80.8, 86.2)		91.6 (88.8, 94.1)	89.9 (87.2, 91.9)
Coxiella burnetii RSA 493	NC_002971	42.6	2015	731	77 (73.5, 79.7)	81.1 (77.5, 83.4)	80.7 (77.7, 83.1)		92.7 (90, 95.3)	88.5 (85.1, 91.3)
Cytophaga hutchinsonii ATCC 33406	NC_008255	38.8	3784	1596	83.7 (81.2, 85.5)	85.2 (82.6, 87.3)	87.9 (85.5, 90.2)		98.6 (96.1, 100)	96.9 (94.4, 98.6)
Dechloromonas aromatica RCB	NC_007298	59.2	4170	1841	87.2 (85.2, 89.2)	84.4 (82.6, 85.8)	87.9 (86.1, 89.7)		95.9 (94.1, 97.5)	93.9 (92.1, 95.3)
Dehalococcoides ethenogenes 195	NC_002936	48.9	1579	642	88 (84.7, 90.6)	88 (84.8, 90.7)	89 (85.7, 91.4)		94.5 (91.7, 96.6)	93 (89.6, 95)
Dehalococcoides sp. BAV1	NC_009455	47.2	1370	652	89.4 (86.4, 91.5)	88.3 (85.3, 90.6)	89.6 (86.6, 91.8)		94.9 (92.2, 97.1)	91.5 (88.5, 93.6)
Dehalococcoides sp. CBDB1	NC_007356	47	1457	657	86.8 (83.6, 89.3)	88.1 (84.9, 90.1)	89.8 (86.5, 91.8)		95.1 (92.8, 96.8)	92.3 (89.8, 94.4)
Deinococcus geothermalis DSM 11300	NC_008025	66.5	2334	886	75.5 (72.4, 78)	80.2 (76.8, 82.8)	79.7 (76.2, 82.6)		86.6 (83.6, 88.7)	86.1 (83.7, 88.5)
Deinococcus radiodurans R1	NC_001263	66.6	2628	715	57.7 (54.1, 61.3)	79.9 (75.9, 83.6)	80.4 (76.2, 83.6)	84.3 (80.6, 87.8)	85.8 (82, 89.3)	85.4 (81.7, 88.1)
Desulfitobacterium hafniense Y51	NC_007907	47.4	5059	1959	65.6 (64, 67.2)	90 (88.8, 91)	92.2 (91, 93)		96.6 (95.6, 97.3)	94.3 (93.4, 95.1)
Desulfotalea psychrophila LSv54	NC_006138	46.6	3115	1189	70.6 (68.3, 72.9)	86.3 (84, 88.3)	89.2 (86.8, 91.3)		95.3 (92.9, 96.9)	92.8 (91, 94.4)
Desulfotomaculum reducens MI-1	NC_009253	42.3	3275	1679	88.5 (87.2, 89.7)	89.7 (88.3, 90.8)	91.5 (90.2, 92.6)		96.1 (94.9, 96.7)	93.5 (92, 94.2)
Desulfovibrio desulfuricans G20	NC_007519	57.8	3774	1462	83.8 (81.8, 85.4)	84.6 (82.7, 86.3)	87.9 (85.9, 89.4)		94.4 (92.7, 95.8)	92.3 (90.6, 93.6)
Desulfovibrio vulgaris subsp. vulgaris DP4	NC_008751	63.2	2940	1344	86.7 (84.6, 88.2)	85.9 (83.5, 87.4)	89.3 (87.3, 91.2)		94.1 (92.6, 95.8)	92.1 (90.4, 93.4)
Desulfovibrio vulgaris subsp. vulgaris str. Hildenborough	NC_002937	63.3	3378	1249	81.4 (79, 83.3)	84.8 (82.9, 86.4)	88.2 (86.4, 89.8)		92 (90.1, 93.6)	91.2 (89.4, 92.9)
Dichelobacter nodosus VCS1703A	NC_009446	44.4	1279	664	88.8 (85.4, 91.4)	87.4 (83.9, 89.6)	88.3 (85.3, 90.7)		94.4 (91.8, 95.9)	92.8 (90.3, 94.5)
Ehrlichia canis str. Jake	NC_007354	29	924	426	83.6 (77.7, 87.1)	83.1 (78.1, 87)	84.8 (78.2, 88.6)		93.7 (87.3, 95.9)	90.7 (85, 93.8)
Ehrlichia chaffeensis str. Arkansas	NC_007799	30.1	1104	373	81.3 (75.8, 86)	80.6 (73.7, 84.7)	83.2 (77.1, 87.1)		88 (81, 92.5)	88.9 (82.2, 92.7)
Ehrlichia ruminantium str. Gardel	NC_006831	27.5	949	370	68.8 (61, 75.4)	82.3 (76.1, 86.4)	84.8 (77.8, 90.2)		88.8 (82, 92.1)	88.9 (81.4, 92.4)
Ehrlichia ruminantium str. Welgevonden	NC_005295	27.5	887	407	79.4 (73.5, 83.1)	83 (76.8, 87.6)	83.6 (78.1, 87.5)		90.9 (83.9, 93.3)	87.2 (81.8, 90)
Ehrlichia ruminantium str. Welgevonden	NC_006832	27.5	957	360	65.8 (58.6, 71.9)	77.4 (70.7, 82.2)	83.1 (76.6, 87.5)		86.5 (79.7, 91.1)	86.3 (79.5, 90.4)
Enterobacter sp. 638	NC_009436	52.9	4114	2198	91.6 (89.9, 93.2)	90.3 (88.8, 91.6)	92.1 (90.7, 93.5)		98.4 (97.1, 99.5)	96.5 (95.2, 98)
Enterococcus faecalis V583	NC_004668	37.4	3112	1592	91.7 (90.4, 92.8)	93.4 (92.1, 94.3)	95 (93.8, 95.9)	95.1 (94, 95.9)	97.7 (96.6, 98.3)	96.3 (95.1, 97.2)
Erwinia carotovora subsp. atroseptica SCRI1043	NC_004547	51	4471	2229	90.3 (88.8, 91.4)	88 (86.4, 89.3)	90.9 (89.5, 92)		96.3 (95, 97.5)	94.9 (93.4, 96.2)
Erythrobacter litoralis HTCC2594	NC_007722	63.1	3010	1204	78.9 (76, 81.1)	83.7 (81.2, 85.7)	84.9 (82.6, 86.6)		89.4 (86.9, 91.4)	88.6 (86.2, 90.5)
Escherichia coli 536	NC_008253	50.5	4628	2237	87.3 (85.7, 88.6)	88.7 (87.3, 90)	89.9 (88.6, 91.1)		96.3 (94.9, 97.4)	94.4 (92.9, 95.8)
Escherichia coli APEC O1	NC_008563	50.5	4456	1963	72.2 (70.3, 74.1)	89 (87.3, 90)	90.9 (89.1, 91.9)		95.9 (94.4, 96.7)	94.3 (92.9, 95.2)
Escherichia coli CFT073	NC_004431	50.5	5378	1705	64.9 (62.6, 67)	86.6 (84.8, 88)	88.2 (86.4, 89.6)	90.4 (88.7, 91.3)	92.6 (90.7, 94.1)	90.7 (88.8, 92.2)
Escherichia coli K12	NC_000913	50.8	4130	2118	94.2 (92.8, 95.3)	89.8 (88.5, 90.9)	92.3 (90.8, 93.4)	93.8 (92.4, 95)	97.8 (96.5, 98.7)	95.5 (94.2, 96.6)
Escherichia coli O157:H7 EDL933	NC_002655	50.3	5323	1929	78.9 (77, 80.6)	87 (85.5, 88.3)	87.3 (85.4, 88.8)	90 (88.6, 91.2)	95.4 (93.5, 96.8)	93.3 (91.7, 94.9)
Escherichia coli O157:H7 str. Sakai	NC_002695	50.5	5252	2178	86.3 (84.7, 87.6)	88.9 (87.6, 90.1)	90.9 (89.5, 92.3)	92.4 (91.1, 93.6)	97 (95.8, 98)	94.7 (93.3, 96.2)
Escherichia coli UTI89	NC_007946	50.6	5043	1845	69.8 (67.9, 71.6)	88 (86.4, 89.5)	90.2 (88.4, 91.6)		94.8 (92.9, 96)	93.5 (91.8, 94.6)
Escherichia coli W3110	AC_000091	50.8	4225	2193	92.6 (91.1, 93.8)	89.5 (88.1, 90.7)	91.6 (90.4, 93)		97.8 (96.6, 98.4)	95 (93.6, 96.3)
Flavobacterium johnsoniae UW101	NC_009441	34.1	5016	2610	89.6 (87.9, 90.7)	87.3 (85.8, 88.7)	90.6 (89.1, 92.1)		97.3 (95.6, 98.3)	97.3 (95.9, 98.4)
Flavobacterium psychrophilum JIP02/86	NC_009613	32.5	2411	1271	94.3 (91.9, 95.8)	88.9 (86.9, 90.6)	87.3 (84.5, 89)		96.4 (94.2, 97.7)	95.7 (93.6, 97.2)
Francisella tularensis subsp. holarctica	NC_007880	32.2	1753	743	82.3 (79.3, 84.8)	81.4 (78.4, 83.4)	81.7 (78.2, 83.9)		90.8 (87.7, 92.9)	87.8 (84.3, 89.9)
Francisella tularensis subsp. holarctica OSU18	NC_008369	32.2	1554	700	81.7 (78, 84.7)	87.5 (83.9, 89.9)	87.7 (84.2, 89.9)		93.5 (90.2, 96)	91.7 (88.1, 93.7)
Francisella tularensis subsp. novicida U112	NC_008601	32.5	1718	1028	93 (90.5, 94.7)	93.2 (90.4, 95)	93.9 (91.5, 95.4)		98.4 (96, 99.3)	96.7 (94.1, 97.9)
Francisella tularensis subsp. tularensis FSC198	NC_008245	32.3	1604	718	81.7 (78, 83.9)	86.2 (83.1, 88.8)	86.8 (83.7, 88.8)		93.7 (90.8, 95.1)	91 (87.3, 93)
Francisella tularensis subsp. tularensis SCHU S4	NC_006570	32.3	1602	717	81.3 (78.2, 84.6)	86.6 (83.2, 89.2)	87 (83.7, 89.3)		94.2 (91.2, 96)	92.1 (88.5, 94.1)
Francisella tularensis subsp. tularensis WY96-3418	NC_009257	32.3	1633	787	87.1 (83.6, 89.3)	88.4 (85.3, 90.1)	89.7 (86.6, 91.6)		94.8 (91.8, 96.3)	93 (90.3, 94.8)
Frankia alni ACN14a	NC_008278	72.8	6710	1300	47.8 (44.4, 50.7)	71.1 (67.5, 74.7)	70.9 (66.2, 75.1)		70.8 (66.2, 74.7)	77.1 (74.5, 79.7)
Frankia sp. CcI3	NC_007777	70.1	4498	1087	68.3 (65.3, 71.5)	70.1 (67, 73)	69.7 (65.2, 73.1)		74.7 (70.9, 77.7)	78.6 (76.2, 81.2)
Fusobacterium nucleatum subsp. nucleatum ATCC 25586	NC_003454	27.2	2066	880	69.2 (67, 71)	92.3 (90.4, 93.4)	92 (90.2, 93.3)	90 (87.4, 91.1)	93.1 (91.1, 94.3)	93.1 (91.4, 94.1)
Geobacillus kaustophilus HTA426	NC_006510	52	3497	1489	90.9 (89.7, 92)	87.9 (86.6, 89)	92.2 (91, 93.1)		97.4 (96.2, 97.9)	94.6 (93.5, 95.4)
Geobacillus thermodenitrificans NG80-2	NC_009328	48.9	3391	1412	81.5 (79.9, 82.9)	88 (86.4, 89.3)	92.6 (91.3, 93.8)		97.5 (96.5, 98.2)	95.5 (94.3, 96.2)
Geobacter metallireducens GS-15	NC_007517	59.5	3518	1643	88.4 (86.6, 90.2)	87.1 (85.4, 88.9)	87.4 (85.7, 89.2)		94 (92.5, 95.3)	93.9 (91.9, 95.3)
Geobacter sulfurreducens PCA	NC_002939	60.9	3445	1416	83.6 (81.7, 85.4)	88.2 (86.3, 89.9)	89.5 (87.6, 91.2)	89.9 (87.9, 91.5)	93.2 (91.3, 94.8)	92.4 (90.8, 94)
Geobacter uraniumreducens Rf4	NC_009483	54.2	4356	2029	87.7 (86.2, 88.9)	85.9 (84.6, 87.4)	89.8 (88.3, 91.1)		94.4 (92.8, 95.5)	93.9 (92.7, 94.9)
Gloeobacter violaceus PCC 7421	NC_005125	62	4429	1206	70.5 (67.5, 73.5)	80.7 (77.6, 83)	79.6 (75.5, 83.3)	81.8 (78.4, 84.6)	89.6 (86.4, 92.6)	88.3 (85.1, 91)
Gluconobacter oxydans 621H	NC_006677	60.8	2431	926	76.6 (74, 79.2)	78.6 (75.6, 81.5)	81.1 (78.2, 83.6)		88.3 (85.4, 90.5)	85.6 (82.4, 87.7)
Gramella forsetii KT0803	NC_008571	36.6	3583	1665	89.7 (87.6, 91.2)	87.2 (85, 89.1)	88 (85.7, 89.7)		97.4 (95.2, 99.2)	96.4 (94.3, 97.7)
Granulibacter bethesdensis CGDNIH1	NC_008343	59.1	2436	792	65.6 (61, 68.9)	76.7 (73.6, 79.2)	77.1 (73.7, 80.1)		88.7 (85, 91.2)	86.2 (82.6, 89.2)
Haemophilus ducreyi 35000HP	NC_002940	38.2	1716	744	86.1 (82.8, 88.3)	89 (86.5, 91.3)	90.2 (87.7, 92.6)	92 (89.5, 93.9)	95.2 (92.4, 96.9)	93.7 (91.4, 95.4)
Haemophilus influenzae 86-028NP	NC_007146	38.2	1790	924	84 (81.6, 86.1)	92.2 (90.2, 94)	94.4 (92.2, 96)		96.6 (94.4, 98)	95.3 (93, 96.5)
Haemophilus influenzae PittEE	NC_009566	38	1622	868	90.3 (88.3, 92)	89 (86.7, 90.7)	90.3 (88, 91.6)		94.3 (92.3, 95.8)	91.9 (89.9, 93.5)
Haemophilus influenzae PittGG	NC_009567	38	1669	605	87.1 (84, 88.8)	84.9 (82.1, 86.9)	87.2 (84.3, 88.9)		67.5 (64.7, 70.2)	88.8 (85.7, 90.7)
Haemophilus influenzae Rd KW20	NC_000907	38.1	1656	872	83.8 (81, 85.9)	90.4 (87.9, 92.4)	92.2 (89.9, 94)	91.4 (88.6, 93.4)	95.1 (92.3, 96.2)	92.1 (90, 93.6)
Haemophilus somnus 129PT	NC_008309	37.2	1791	676	80.9 (77.6, 83.2)	87.4 (84.5, 89.6)	88.3 (85.7, 90)		69.3 (66.6, 71.6)	90.5 (88.3, 92.3)
Hahella chejuensis KCTC 2396	NC_007645	53.9	6777	2854	86.5 (85.1, 88)	86.2 (84.7, 87.6)	86.8 (85.3, 88.4)		95 (93.7, 96.2)	93.4 (92.2, 94.8)
Haloarcula marismortui ATCC 43049	NC_006396	61.1	3130	1123	74.3 (71.5, 77.4)	82.6 (79.5, 85.8)	85.7 (82.3, 88.2)	89.2 (86.5, 91.9)	89.3 (86.6, 91.9)	92.9 (90, 95.4)
Halobacterium sp. NRC-1	NC_002607	65.9	2074	647	72.7 (68.6, 75.8)	84.4 (79.9, 87.7)	87.3 (82.4, 90.9)	88.1 (83.9, 91.8)	81.9 (77.7, 85.7)	90.7 (87.2, 94.8)
Haloquadratum walsbyi DSM 16790	NC_008212	47.9	2609	856	76.2 (72.9, 79.3)	74.4 (71.3, 77.4)	77.5 (74.5, 80.2)	84.2 (81.1, 87.2)	85.1 (82.5, 87.7)	83.8 (80.8, 86.2)
Halorhodospira halophila SL1	NC_008789	68	2406	1086	88.5 (86.2, 90.3)	87.2 (84.9, 89.2)	87.1 (84.8, 89.8)		91.5 (89.1, 93.7)	92.3 (89.8, 94.2)
Helicobacter acinonychis str. Sheeba	NC_008229	38.2	1611	667	78.2 (74.7, 80.7)	78.4 (74.9, 81)	82.3 (79.4, 84.4)		92.2 (89, 93.9)	88.8 (86.1, 90.7)
Helicobacter hepaticus ATCC 51449	NC_004917	35.9	1874	900	85.9 (83.5, 88.3)	89.4 (87.4, 91)	90.8 (88.4, 92.3)	91 (89.1, 92.6)	95.4 (93.4, 96.4)	93.1 (91.1, 94.3)
Helicobacter pylori 26695	NC_000915	38.9	1575	723	76.6 (73, 80)	81.2 (77.8, 83.6)	83.2 (79.9, 85.7)	83 (79.9, 85.3)	91.4 (88.4, 93.8)	88.2 (85.1, 90.4)
Helicobacter pylori HPAG1	NC_008086	39.1	1535	734	80 (77, 82.6)	81.2 (77.6, 83.8)	84.1 (81, 86.4)		92 (89.6, 94)	88.9 (85.9, 90.4)
Helicobacter pylori J99	NC_000921	39.2	1488	754	85 (81.3, 88)	82.2 (79.4, 84.6)	84.1 (81.4, 86)	85.3 (82.9, 87.7)	92.4 (90, 94.2)	89.6 (86.9, 91.7)
Herminiimonas arsenicoxydans	NC_009138	54.3	3324	1178	84.8 (82.5, 86.8)	79.7 (76.9, 81.7)	82.6 (80.1, 84.5)		92.1 (89.8, 93.9)	90.2 (87.9, 92.6)
Hyperthermus butylicus DSM 5456	NC_008818	53.7	1601	620	85.3 (82.1, 87.6)	80.6 (78.2, 82.7)	82.6 (80.1, 85.2)		93.1 (90.5, 94.5)	89.5 (87.5, 91.5)
Hyphomonas neptunium ATCC 15444	NC_008358	61.9	3504	1518	79.9 (77.9, 81.6)	83.1 (81.4, 84.9)	85.4 (83.8, 87)		89.3 (87.8, 91)	89 (87.4, 90.5)
Idiomarina loihiensis L2TR	NC_006512	47	2627	1458	92.3 (90.2, 93.7)	90.8 (88.9, 92.1)	92.3 (90.3, 93.7)		96.8 (94.8, 97.8)	94.7 (93, 96.3)
Jannaschia sp. CCS1	NC_007802	62.2	4211	1904	80.8 (79.3, 82.1)	82.1 (80.7, 83.6)	82.4 (80.8, 83.7)		88.6 (87.2, 90.2)	87 (85.4, 88.1)
Lactobacillus acidophilus NCFM	NC_006814	34.7	1861	1059	88.7 (86.6, 90)	91.4 (89.6, 92.4)	91.8 (89.9, 93.1)		96.1 (94.6, 97)	93.8 (92.3, 95)
Lactobacillus brevis ATCC 367	NC_008497	46.1	2184	1184	94.3 (93, 95.5)	91.5 (90, 92.8)	93.8 (92.6, 94.9)		97.3 (96, 98)	95.2 (93.8, 96.2)
Lactobacillus casei ATCC 334	NC_008526	46.6	2750	1409	93.9 (92.5, 95)	91.4 (89.9, 92.5)	93.5 (92, 94.7)		97.6 (96.4, 98.4)	95.5 (94.2, 96.5)
Lactobacillus delbrueckii subsp. bulgaricus ATCC 11842	NC_008054	49.7	1561	716	91.3 (88.4, 93.1)	91 (88.7, 92.5)	90.7 (88.2, 92.9)		94.9 (92.8, 96.4)	94.9 (92.7, 96.9)
Lactobacillus delbrueckii subsp. bulgaricus ATCC BAA-365	NC_008529	49.7	1720	777	88.8 (85.9, 90.4)	88.9 (86.7, 90.5)	88.1 (85.9, 90.2)		93.9 (91.6, 95.8)	93.1 (90.8, 95.1)
Lactobacillus gasseri ATCC 33323	NC_008530	35.3	1754	786	75.9 (73.2, 78)	93.3 (90.9, 94.7)	94.6 (92.5, 95.8)		97.4 (95.1, 98.7)	95.9 (93.6, 97.3)
Lactobacillus johnsonii NCC 533	NC_005362	34.6	1820	1042	91.4 (89.8, 92.8)	92.3 (90.4, 93.5)	93.3 (91.5, 94.5)	94.1 (92.5, 95.1)	96.7 (95.1, 97.7)	95.3 (93.8, 96.4)
Lactobacillus plantarum WCFS1	NC_004567	44.4	3006	1551	87.5 (86, 88.9)	92.9 (91.7, 93.9)	94.1 (92.7, 95.2)	95.1 (93.9, 96)	97.6 (96.5, 98.3)	96.1 (94.9, 96.8)
Lactobacillus reuteri F275	NC_009513	38.9	1899	1049	92.1 (90.7, 93.4)	92.1 (90.5, 93.4)	93.6 (92.1, 94.9)		97.1 (95.5, 97.9)	96.3 (94.9, 97.2)
Lactobacillus sakei subsp. sakei 23K	NC_007576	41.3	1878	1002	90.9 (89.2, 92.3)	91 (89.2, 92.6)	92.5 (90.8, 93.7)		96.4 (94.8, 97.2)	94.9 (92.8, 95.8)
Lactobacillus salivarius subsp. salivarius UCC118	NC_007929	33	1716	937	92.2 (90.5, 93.1)	91 (89.5, 92.4)	92.7 (91.1, 93.7)		95.9 (94.2, 96.7)	94.6 (93.1, 95.6)
Lactococcus lactis subsp. cremoris MG1363	NC_009004	35.7	2433	1143	89.4 (87.3, 90.8)	89.5 (87.7, 91)	91.9 (89.9, 93.2)		95.9 (94.2, 96.8)	94.4 (92.8, 95.5)
Lactococcus lactis subsp. cremoris SK11	NC_008527	35.8	2383	1079	91.2 (89.3, 92.8)	88.5 (86.6, 90)	91.6 (89.6, 92.9)		95.6 (94, 96.7)	94.3 (92.5, 95.4)
Lactococcus lactis subsp. lactis Il1403	NC_002662	35.3	2320	1074	88 (86, 89.4)	89.3 (87.2, 90.7)	90.7 (88.9, 92.2)	90.7 (88.7, 92.1)	93.9 (92.2, 95.1)	93.7 (91.6, 95.1)
Lawsonia intracellularis PHE/MN1-00	NC_008011	33.1	1179	660	85.1 (81.7, 87.8)	92.2 (88.7, 94.4)	94.1 (90.8, 96.1)		95.7 (93, 97.7)	95 (91.7, 97.2)
Legionella pneumophila str. Corby	NC_009494	38.5	3205	1633	90.2 (88.5, 91.4)	88.9 (86.9, 90.7)	90.5 (88.6, 91.8)		96.7 (95, 98)	94.4 (92.5, 95.8)
Legionella pneumophila str. Lens	NC_006369	38.4	2877	1493	88 (85.7, 89.8)	88.9 (86.8, 90.8)	90.3 (88.5, 91.8)		96 (93.9, 97.5)	93.9 (91.7, 95.4)
Legionella pneumophila str. Paris	NC_006368	38.3	3026	1556	89.2 (87.4, 91)	88.3 (86.3, 90.4)	90 (88.1, 91.8)		96.1 (94.2, 97.3)	94.4 (92.6, 95.7)
Legionella pneumophila subsp. pneumophila str. Philadelphia 1	NC_002942	38.3	2941	1158	68 (64.7, 70.6)	86.6 (83.8, 89)	88.8 (86.1, 90.5)		93.1 (90.3, 94.9)	91.6 (89.2, 93.9)
Leifsonia xyli subsp. xyli str. CTCB07	NC_006087	67.7	2029	564	63.8 (59.9, 66.8)	76.1 (71.5, 80.5)	79.5 (74.8, 84)		81.8 (76.9, 85)	84 (80.3, 86.8)
Leptospira borgpetersenii serovar Hardjo-bovis JB197	NC_008510	40.2	2644	1024	79.4 (74.8, 82.7)	75.4 (72.1, 78.9)	74.7 (70.6, 78.4)		90.9 (86.4, 94)	91.3 (87.5, 93.7)
Leptospira borgpetersenii serovar Hardjo-bovis L550	NC_008508	40.2	2702	1023	80.1 (75.9, 83.5)	76.4 (72.4, 80.4)	75.2 (70.9, 79.3)		91.8 (87.6, 94.8)	90 (86.1, 93.3)
Leptospira interrogans serovar Copenhageni str. Fiocruz L1-130	NC_005823	35	3393	1223	69.8 (66.2, 73)	75.2 (71.7, 78)	76.6 (73.4, 79.7)		91.7 (88.3, 94.4)	87.6 (84.6, 90.7)
Leptospira interrogans serovar Lai str. 56601	NC_004342	35	4359	1137	62.9 (59.1, 66.4)	73.7 (69.9, 76.5)	74.4 (70.9, 77.8)	80.1 (76.4, 83.2)	90.5 (86.3, 94.2)	88 (83.6, 92.1)
Leuconostoc mesenteroides subsp. mesenteroides ATCC 8293	NC_008531	37.7	1969	1156	95.5 (93.9, 96.6)	94.6 (92.8, 95.9)	95.2 (93.6, 96.3)		97.7 (96.1, 98.9)	96.5 (94.7, 97.7)
Listeria innocua Clip11262	NC_003212	37.4	2967	1625	95.6 (94.5, 96.3)	93.5 (92.3, 94.6)	95.6 (94.5, 96.4)	95.8 (94.7, 96.5)	97.5 (96.3, 98.1)	96.1 (95, 96.8)
Listeria monocytogenes EGD-e	NC_003210	38	2845	1630	95.7 (94.7, 96.5)	92.9 (91.7, 93.9)	95.3 (94.1, 95.9)	95.9 (94.8, 96.6)	97.5 (96.7, 98.1)	96.2 (95.3, 97)
Listeria monocytogenes str. 4b F2365	NC_002973	38	2820	1582	92.8 (91.6, 93.8)	93.9 (92.7, 94.8)	95.1 (94, 96.2)		97.9 (97, 98.6)	96.3 (95.3, 97.2)
Listeria welshimeri serovar 6b str. SLCC5334	NC_008555	36.4	2773	1553	95.1 (93.9, 95.8)	93.2 (92, 94)	95.2 (94, 96.1)		97.5 (96.6, 98.2)	96 (94.8, 96.7)
Magnetococcus sp. MC-1	NC_008576	54.2	3715	1586	85.4 (83.1, 87.1)	86.5 (84.9, 88.3)	88.7 (86.8, 90.1)		97.1 (95.6, 97.8)	94.6 (92.9, 95.8)
Magnetospirillum magneticum AMB-1	NC_007626	65.1	4558	1411	74.1 (72.1, 76.2)	81 (78.5, 82.9)	81.4 (79.3, 83.1)		84.1 (81.4, 86.4)	87.2 (85.1, 88.8)
Mannheimia succiniciproducens MBEL55E	NC_006300	42.5	2379	1026	73.1 (70.4, 75.2)	89.4 (87.2, 91.4)	91 (88.5, 92.9)		95.4 (93.4, 97.1)	93.9 (91.6, 95.6)
Maricaulis maris MCS10	NC_008347	62.7	3062	1384	85.1 (83, 86.8)	83.4 (81.3, 84.8)	84.6 (82.5, 86.5)		92.6 (90.6, 94.6)	89.6 (87.8, 91.2)
Marinobacter aquaeolei VT8	NC_008740	56.9	3857	1886	85.9 (84.5, 87.5)	86.3 (84.8, 87.9)	87.1 (85.7, 88.6)		94 (92.6, 95.3)	92.3 (90.9, 93.8)
Mesoplasma florum L1	NC_006055	27	681	434	90.8 (88.1, 92.8)	94.6 (92.3, 95.8)	94.6 (91.7, 95.6)		92.9 (89.4, 94.4)	95.2 (92.6, 96.1)
Mesorhizobium loti MAFF303099	NC_002678	62.5	6742	2116	68.4 (66.6, 70)	81.7 (80, 83.4)	82.9 (81, 84.5)	85.2 (83.2, 86.8)	89.1 (87.1, 90.7)	89 (87.1, 90.6)
Mesorhizobium sp. BNC1	NC_008254	61.1	4063	1766	84.8 (82.9, 86.4)	84.4 (82.8, 85.8)	85 (83.2, 86.6)		93.7 (92.3, 95.2)	89.7 (88.1, 91.2)
Metallosphaera sedula DSM 5348	NC_009440	46.2	2255	751	82.2 (77.7, 86.1)	82.3 (77.2, 85.7)	80.5 (75.8, 84.2)		88.5 (84.6, 91.4)	90.3 (86.8, 93.5)
Methanobrevibacter smithii ATCC 35061	NC_009515	31	1792	863	87.4 (84.5, 89.1)	91.1 (89.1, 92.4)	91.6 (89.3, 92.9)		95.5 (93.2, 96.8)	94.4 (92.4, 95.7)
Methanocaldococcus jannaschii DSM 2661	NC_000909	31.3	1728	572	61.1 (58.2, 63.8)	85.9 (81.7, 88.9)	89 (84.8, 91.4)	88.9 (84, 91.8)	93.9 (87.9, 96.4)	90.4 (85.8, 92.7)
Methanococcoides burtonii DSM 6242	NC_007955	40.8	2272	906	79.4 (76.8, 81.2)	79.6 (77.2, 81.8)	80.3 (77.6, 82.3)	82.7 (80.4, 84.7)	90.4 (87.8, 92.2)	87.1 (84.8, 88.7)
Methanococcus aeolicus Nankai-3	NC_009635	30	1489	815	92 (89.6, 93.4)	89.8 (87.7, 91.3)	93 (91.2, 94.2)		94.7 (92.5, 95.8)	94.2 (92, 95.2)
Methanococcus maripaludis C5	NC_009135	33	1812	902	90.5 (88.8, 91.9)	90.6 (88.7, 91.7)	92.9 (91, 94.1)		96.9 (95, 97.7)	94.9 (92.9, 96)
Methanococcus maripaludis C7	NC_009637	33.3	1787	917	92.3 (90.6, 93.7)	89.9 (87.9, 91.4)	93.3 (91.6, 94.5)		96.5 (94.8, 97.1)	95 (93.3, 96)
Methanococcus maripaludis S2	NC_005791	33.1	1721	872	90.1 (87.9, 91.4)	92.9 (90.9, 94.1)	93.5 (91.6, 94.7)	94.4 (92.5, 95.6)	96.9 (95, 97.7)	95.2 (93.5, 96.4)
Methanococcus vannielii SB	NC_009634	31.3	1677	884	92.5 (90.4, 93.8)	92.8 (91, 94.1)	94.8 (93.1, 95.9)		97.9 (96, 98.8)	95.8 (93.9, 97.2)
Methanocorpusculum labreanum Z	NC_008942	50	1738	810	87.8 (84.7, 90)	87.6 (84.6, 89.5)	88.1 (84.9, 90.1)		94.8 (92, 96.7)	94 (91.1, 96.6)
Methanoculleus marisnigri JR1	NC_009051	62.1	2488	813	92.7 (89.1, 96.2)	89.8 (86.1, 93.7)	90 (86.4, 92.8)		96.4 (92, 99.6)	98 (94.9, 101)
Methanopyrus kandleri AV19	NC_003551	61.2	1686	620	69.3 (66.5, 71.8)	79.1 (76.6, 81)	80.8 (78.1, 83)	84 (81.6, 85.6)	88.9 (86.3, 90.7)	84.7 (82.2, 86.3)
Methanosaeta thermophila PT	NC_008553	53.5	1695	447	73.8 (68.5, 78.3)	68.1 (62.5, 73.3)	70.3 (64.4, 74.9)	75.4 (70.6, 79.9)	79.8 (74.5, 84.6)	82.6 (78, 86.3)
Methanosarcina acetivorans C2A	NC_003552	42.7	4539	1233	59.9 (57.2, 62.2)	76.5 (74, 78.9)	76.7 (74.4, 78.8)	80.7 (78.1, 82.7)	89.3 (86.6, 91)	86.1 (83.8, 88.1)
Methanosarcina barkeri str. Fusaro	NC_007355	39.2	3605	1392	81.2 (79, 83.2)	80.4 (78.3, 82.2)	82 (80.1, 83.5)	83.8 (81.8, 85.5)	91.5 (89.6, 93.3)	89.3 (87.4, 91.1)
Methanosarcina mazei Go1	NC_003901	41.5	3369	1080	66.6 (64, 69.3)	80.9 (78.3, 83)	80.3 (78, 82.1)	85 (82.2, 87)	91.6 (88.9, 93.5)	89.2 (86.8, 91.1)
Methanosphaera stadtmanae DSM 3091	NC_007681	27.6	1533	787	87.4 (85, 89.3)	90.1 (87.7, 91.7)	89.7 (87.1, 91.2)	89.8 (86.9, 91.5)	93.9 (91, 95.1)	93 (90.5, 94.2)
Methanospirillum hungatei JF-1	NC_007796	45.1	3138	1124	80.2 (77.2, 83.2)	77.6 (74.8, 80.1)	77.5 (74.4, 80.1)	82.6 (79.3, 85.5)	90.4 (87.6, 93.4)	89 (85.4, 91.5)
Methanothermobacter thermautotrophicus str. Delta H	NC_000916	49.5	1872	531	65.4 (60.3, 70)	85.6 (81.3, 88)	86.7 (82.1, 89.4)	89.2 (84.9, 91.4)	94.6 (90.3, 96.6)	91.6 (87.4, 93.9)
Methylibium petroleiphilum PM1	NC_008825	68.8	3818	1439	82.9 (80.8, 84.8)	82.8 (80.7, 84.8)	82.5 (80.3, 84.4)		83 (80.4, 85.7)	88.6 (86.8, 90.5)
Methylobacillus flagellatus KT	NC_007947	55.7	2752	1094	86.4 (83.8, 89.1)	84.3 (81.4, 87.3)	83.7 (80.5, 86.5)		94.8 (92.1, 97.1)	93.3 (91.1, 95.6)
Methylococcus capsulatus str. Bath	NC_002977	63.6	2955	990	74.1 (71.3, 76.8)	81.1 (78.2, 84.3)	80.8 (77.2, 84.3)		88.3 (85.1, 90.8)	88.9 (86.2, 91.5)
Moorella thermoacetica ATCC 39073	NC_007644	55.8	2464	1170	88.1 (86.1, 89.9)	87.7 (85.9, 89.2)	89.4 (87.6, 90.9)		95.9 (94.2, 97.4)	95 (93.1, 96)
Mycobacterium avium 104	NC_008595	69	5119	1553	77.6 (74.5, 80.8)	77.9 (73.6, 81.3)	75.1 (71.7, 78.4)		86.1 (82.3, 89.4)	85.2 (83.1, 87.4)
Mycobacterium avium subsp. paratuberculosis K-10	NC_002944	69.3	4349	1073	70.5 (67.8, 73.2)	71.3 (67.5, 75.6)	71.9 (65.4, 77.9)	80.6 (76.6, 83.7)	84.7 (80.7, 88.3)	83.4 (80.8, 86.1)
Mycobacterium bovis AF2122/97	NC_002945	65.6	3919	1108	69.7 (67, 72.6)	70.5 (67.6, 72.9)	73.2 (70.5, 76.1)	78.7 (75.5, 81.2)	79.9 (76.9, 83)	80.2 (77.6, 82.8)
Mycobacterium bovis BCG str. Pasteur 1173P2	NC_008769	65.6	3951	1118	71.4 (68.4, 74.2)	70.1 (66, 73.6)	74.2 (71.1, 76.8)		81 (78, 83.4)	80.7 (77.9, 82.9)
Mycobacterium gilvum PYR-GCK	NC_009338	67.7	5240	1649	77.8 (75.8, 79.9)	76.8 (74.5, 79.7)	74.2 (70.6, 77.9)		86.1 (83.8, 88.9)	84.7 (82.5, 86.3)
Mycobacterium leprae TN	NC_002677	57.8	1604	251	67.1 (60.8, 71.2)	46.2 (39.6, 51.9)	66 (58.8, 72.8)	75.7 (67.4, 81.2)	79.5 (70.7, 86.7)	80 (72.2, 85.2)
Mycobacterium smegmatis str. MC2 155	NC_008596	67.4	6715	2420	78.3 (76.6, 80.1)	78.2 (76.3, 79.8)	78.5 (76.5, 80.5)		85.3 (83.6, 87.2)	84.5 (83, 85.8)
Mycobacterium sp. JLS	NC_009077	68.4	5738	1855	79.5 (77.2, 81.4)	78.2 (75.3, 80.9)	76 (72.7, 79.1)		85.8 (83.2, 88.3)	84.8 (82.9, 86.5)
Mycobacterium sp. KMS	NC_008705	68.2	5459	1753	79.5 (77.4, 81.2)	77.7 (74.8, 79.7)	75.8 (72.8, 79.1)		86 (83.3, 88.2)	84.7 (82.9, 86.7)
Mycobacterium sp. MCS	NC_008146	68.4	5390	1728	77.5 (75.3, 79.2)	76 (72.7, 77.8)	75.2 (71.9, 78.2)		86 (83.1, 88.3)	84.7 (82.2, 86.2)
Mycobacterium tuberculosis CDC1551	NC_002755	65.6	4188	963	61.6 (58.2, 64.2)	70.9 (66.9, 74.6)	74.5 (70.2, 77.9)	78.2 (75.5, 80.8)	80.7 (77.6, 83.2)	79.6 (76.7, 82.1)
Mycobacterium tuberculosis F11	NC_009565	65.6	3940	1158	69.3 (66.4, 72.4)	71.7 (68.3, 74.9)	74.8 (71.4, 77.9)		81.8 (78.8, 84)	81.2 (78.2, 83.4)
Mycobacterium tuberculosis H37Ra	NC_009525	65.6	4033	1127	70.9 (67.9, 74.2)	70.6 (67.6, 74)	72.1 (68.5, 75.9)		81 (77.5, 83.7)	80.5 (77.7, 83.2)
Mycobacterium tuberculosis H37Rv	NC_000962	65.6	3988	1081	70.4 (67.3, 72.7)	69.9 (66.8, 73)	72.5 (68.3, 75.8)	78.1 (74.9, 80.6)	80.4 (77.5, 82.8)	80.1 (77, 82.9)
Mycobacterium ulcerans Agy99	NC_008611	65.5	4159	848	71 (67.5, 73.8)	63.1 (58.2, 67.6)	69 (65.5, 72.8)		79.3 (76.3, 82.3)	79.6 (75.9, 82.2)
Mycobacterium vanbaalenii PYR-1	NC_008726	67.8	5978	1993	79.8 (78.2, 82)	80.3 (77.8, 82.8)	79.6 (77, 82.4)		85.6 (83.7, 87.4)	85.6 (84.1, 87.4)
Mycoplasma agalactiae PG2	NC_009497	29.7	741	382	79.3 (75.3, 81.9)	82.1 (78.3, 84.5)	81.1 (77.2, 83.1)		83.5 (79.4, 86)	87.2 (83.2, 89)
Mycoplasma capricolum subsp. capricolum ATCC 27343	NC_007633	23.8	811	512	90.5 (87.3, 92)	94.1 (91.3, 95.8)	94 (91.4, 95.5)		93.4 (90.3, 95.1)	95.5 (92.6, 96.6)
Mycoplasma genitalium G37	NC_000908	31.7	476	261	89.1 (82.7, 94.1)	86.2 (78, 91.8)	87 (78.7, 91.5)		84.5 (77.6, 89.7)	87.9 (79.1, 91.6)
Mycoplasma hyopneumoniae 232	NC_006360	28.6	690	342	80.7 (75.3, 83.7)	83.7 (78.2, 87.1)	86.9 (80.9, 90.3)		88.8 (83.1, 92)	93.9 (89.3, 96.4)
Mycoplasma mobile 163K	NC_006908	25	632	351	83.3 (78.6, 85.2)	90.5 (85.5, 92.5)	90.5 (86.3, 92.1)		90.2 (84.5, 92)	92.6 (89, 94.7)
Mycoplasma mycoides subsp. mycoides SC str. PG1	NC_005364	24	1015	429	73.7 (69.8, 76.3)	83 (79.5, 85.9)	83.3 (79.4, 85.4)		84.4 (80.8, 86.6)	87.7 (84.6, 89.5)
Mycoplasma penetrans HF-2	NC_004432	25.7	1036	499	76.2 (72.8, 78.9)	89.9 (86, 91.6)	90.4 (87.2, 92.3)		91.5 (86.8, 93.5)	93 (89.4, 94.5)
Mycoplasma pneumoniae M129	NC_000912	40	688	321	73.8 (66.2, 79.7)	79.5 (73.2, 84.6)	79.2 (71.5, 85)		82.4 (75.1, 87.1)	89 (82.9, 92.5)
Mycoplasma pulmonis UAB CTIP	NC_002771	26.6	781	373	73.5 (68, 77.2)	87.1 (82.3, 89.8)	85.3 (80.4, 87.9)		86.5 (80.7, 89.7)	90.4 (85.7, 92.8)
Myxococcus xanthus DK 1622	NC_008095	68.9	7330	2156	63.4 (61.3, 65.5)	78.8 (76.9, 80.8)	77.2 (75.3, 79.2)		84.5 (82.8, 86.4)	83.9 (81.7, 85.7)
Nanoarchaeum equitans Kin4-M	NC_005213	31.6	535	215	75.2 (70, 79.7)	77.9 (71.7, 82.5)	81.3 (75.8, 85.3)	80.3 (74, 84.4)	88.1 (81.5, 91.8)	88 (81.3, 90.9)
Natronomonas pharaonis DSM 2160	NC_007426	63.1	2660	1110	89.1 (86.5, 91.6)	86.5 (84.1, 88.6)	87.3 (84.8, 89.4)	91.2 (88.9, 93.6)	90.8 (88.2, 93.4)	93.8 (91.3, 95.8)
Neisseria gonorrhoeae FA 1090	NC_002946	52.7	2001	725	76.5 (72.9, 79.2)	74.4 (71.4, 77.1)	81.2 (77.9, 83.9)		90.5 (87.8, 93.1)	88.4 (85.5, 90.7)
Neisseria meningitidis FAM18	NC_008767	51.6	1916	728	76.6 (73.4, 79.3)	76.5 (73, 79.9)	83.5 (80, 86.2)		92.7 (89.4, 95.1)	89.5 (86.7, 91.6)
Neisseria meningitidis MC58	NC_003112	51.5	2062	727	84.3 (81.7, 86.7)	75.5 (72.2, 79)	84.8 (81.1, 87.4)		93.7 (90.5, 96.4)	91.9 (88.9, 94.6)
Neisseria meningitidis Z2491	NC_003116	51.8	2048	752	81.6 (79, 83.7)	74.9 (71.3, 77.2)	83.2 (80, 85.4)	87.5 (84.9, 89.9)	92.2 (89.3, 94.6)	89.8 (87, 91.8)
Neorickettsia sennetsu str. Miyayama	NC_007798	41.1	931	232	73.4 (56.9, 83.3)	77.1 (63.1, 84)	82.6 (61.8, 89.5)		91 (69.6, 95)	90.8 (79.1, 95.3)
Nitrobacter hamburgensis X14	NC_007964	61.6	3803	1124	81.8 (78.8, 84.8)	79.8 (76.8, 83)	71.3 (67.7, 74.4)		90.6 (88, 93.5)	90 (86.9, 93)
Nitrobacter winogradskyi Nb-255	NC_007406	62.5	3121	978	76.5 (73.3, 79.4)	77.5 (73.3, 80.5)	78 (74.8, 80.9)		85 (81.8, 88.2)	85.8 (82.7, 88.3)
Nitrosococcus oceani ATCC 19707	NC_007484	50.3	2973	1288	82.7 (79.6, 85.4)	83.1 (80.1, 85.4)	80.1 (77.4, 82.9)		93.4 (90.8, 96.1)	92.9 (89.8, 95.2)
Nitrosomonas europaea ATCC 19718	NC_004757	50.7	2460	929	83.5 (80.4, 86.4)	81.1 (77.3, 84.5)	84.9 (81.1, 88.3)	88.6 (85.1, 91.2)	95.1 (91.6, 97.7)	91 (87.2, 94.2)
Nitrosomonas eutropha C91	NC_008344	48.5	2443	964	81.9 (79, 85)	79.4 (76.2, 82.2)	81.3 (77.9, 84.8)		94.6 (91.7, 96)	90.7 (87.7, 93.4)
Nitrosospira multiformis ATCC 25196	NC_007614	53.9	2756	1011	79.1 (74.4, 81.9)	77.6 (73.7, 80.9)	80.6 (76.4, 83.6)		95.8 (91.2, 97.5)	91.6 (88.1, 93.7)
Nocardia farcinica IFM 10152	NC_006361	70.7	5682	1571	76 (74, 78.1)	80.1 (77.9, 82.4)	78.6 (75.8, 80.7)		82.1 (79.1, 84.6)	86.2 (84.2, 88.1)
Nocardioides sp. JS614	NC_008699	71.4	4644	1668	81.2 (79.5, 83)	82.4 (80.2, 84.3)	86.4 (84.1, 88.1)		78.5 (75.5, 81.1)	86.3 (84.3, 87.9)
Nostoc sp. PCC 7120	NC_003272	41.3	5365	2087	76.5 (73.9, 78.6)	83 (80, 85.1)	83.1 (80.2, 85.5)	87.7 (85, 89.8)	93.2 (90.4, 95.3)	91.6 (88.8, 94.2)
Novosphingobium aromaticivorans DSM 12444	NC_007794	65.1	3323	1226	82.4 (80.1, 84.5)	82.8 (80.6, 84.5)	77.4 (75.2, 79.8)		85.8 (83.4, 87.8)	87.4 (85.1, 89.1)
Oceanobacillus iheyensis HTE831	NC_004193	35.7	3499	1911	94.2 (93.4, 95.1)	94.1 (93.1, 94.8)	95.8 (94.8, 96.5)	95.8 (94.8, 96.4)	97.9 (97.2, 98.4)	96.2 (95.3, 97.1)
Oenococcus oeni PSU-1	NC_008528	37.9	1690	838	87 (84.1, 89)	86.4 (83.4, 88.3)	86.9 (84.4, 88.8)		94 (91.6, 95.5)	92.6 (89.8, 94.5)
Onion yellows phytoplasma OY-M	NC_005303	27.7	753	224	63.7 (58.2, 68)	73.2 (67.2, 76.8)	73.3 (67.4, 76.5)	71.2 (65, 75.5)	83.8 (76, 85.8)	82 (76.2, 85.2)
Orientia tsutsugamushi Boryong	NC_009488	30.5	1181	286	74.9 (67, 80)	69.4 (61.5, 74.2)	79.8 (71, 84.8)		86.1 (75.6, 91.2)	88.7 (78.8, 92.8)
Parabacteroides distasonis ATCC 8503	NC_009615	45.1	3849	1934	92.9 (91.4, 94.2)	82 (80.6, 83.6)	84.2 (82.2, 85.7)		95.6 (94.1, 96.8)	94.6 (93.1, 95.9)
Paracoccus denitrificans PD1222	NC_008686	66.8	2798	1068	84.4 (82.4, 86.3)	86.5 (84.3, 88.7)	86.6 (84.3, 88.4)		87.7 (85.5, 89.7)	89.9 (87.9, 91.3)
Pasteurella multocida subsp. multocida str. Pm70	NC_002663	40.4	2014	1139	86.7 (84.8, 88.9)	91.2 (89, 93)	92.7 (90.9, 94.1)	94.4 (92.8, 96)	96.7 (95, 97.9)	93.9 (92.3, 95.3)
Pediococcus pentosaceus ATCC 25745	NC_008525	37.4	1754	1050	96.8 (95.3, 97.5)	95.8 (94.2, 96.7)	96.7 (95.2, 97.6)		97.7 (96.5, 98.5)	97.2 (95.9, 97.9)
Pelobacter carbinolicus DSM 2380	NC_007498	55.1	3351	1582	88.7 (87, 90.4)	89.1 (87.5, 90.5)	90.4 (88.8, 91.7)		96.2 (94.5, 97.7)	95.4 (94, 96.9)
Pelobacter propionicus DSM 2379	NC_008609	58.5	3575	1556	87.2 (85.5, 89)	87.5 (85.7, 89)	90.2 (88.2, 91.9)		95.1 (93.4, 96.3)	93.9 (92.1, 95.3)
Pelodictyon luteolum DSM 273	NC_007512	57.3	2082	833	78.7 (75.1, 81.9)	77.1 (74.1, 79.7)	81.4 (77.9, 83.5)		89.3 (86.1, 91.8)	90.1 (86.7, 93.2)
Pelotomaculum thermopropionicum SI	NC_009454	53	2919	1158	84.3 (82.3, 85.9)	81.6 (79.7, 83.1)	85.8 (83.9, 87.7)		92 (90.1, 93.4)	90.8 (89.1, 92.5)
Photobacterium profundum SS9	NC_006370	41.7	3415	1458	76.8 (74.6, 78.6)	85.2 (83.3, 87.1)	88.5 (86.5, 89.9)		94.4 (92.5, 95.9)	91.2 (89.4, 93.1)
Photorhabdus luminescens subsp. laumondii TTO1	NC_005126	42.8	4682	2062	84.9 (83.5, 86.3)	85.9 (84.2, 87.2)	88.6 (87.2, 89.7)	91.4 (90, 92.5)	94.1 (92.4, 95.3)	92.3 (90.7, 93.6)
Picrophilus torridus DSM 9790	NC_005877	36	1534	654	80.9 (77.3, 83.7)	79.8 (76.3, 82.3)	80.1 (76.6, 83.4)	85.1 (81.4, 87.1)	89.7 (86, 92.7)	89.8 (86.1, 92.2)
Polaromonas naphthalenivorans CJ2	NC_008781	61.7	4083	1636	83 (81, 84.6)	79.6 (77.6, 81.2)	78.6 (76.2, 80.7)		92.2 (90.1, 94)	90.8 (88.9, 92.6)
Polaromonas sp. JS666	NC_007948	62	4816	2053	83.7 (82, 85.1)	81.4 (79.6, 83.2)	83 (81.4, 84.6)		92.4 (91.1, 93.9)	91.1 (89.5, 92.6)
Polynucleobacter sp. QLW-P1DMWA-1	NC_009379	44.8	2076	1012	88 (85.3, 90.5)	85.1 (82.5, 87.5)	87.5 (84.7, 90.8)		95.8 (93.4, 97.7)	93.7 (91, 95.7)
Porphyromonas gingivalis W83	NC_002950	48.3	1908	690	76.6 (73.4, 79.2)	78.4 (74.2, 80.9)	83.5 (79.7, 86.6)	89.7 (85.8, 92.1)	93.8 (90.5, 96.6)	92.1 (88.8, 94.8)
Prochlorococcus marinus str. AS9601	NC_008816	31.3	1920	710	82.3 (78.1, 84.8)	82 (77.4, 85.5)	81.6 (77.1, 84.7)		92.4 (87.6, 95.3)	87.9 (83.5, 90.8)
Prochlorococcus marinus str. MIT 9301	NC_009091	31.3	1906	718	81.8 (77, 85)	82.3 (78.1, 85.6)	81.6 (76.7, 83.8)		92.7 (87.9, 95.3)	86.8 (82.5, 90.5)
Prochlorococcus marinus str. MIT 9303	NC_008820	50	2996	526	55.5 (43.6, 65.1)	56.6 (47.2, 63.7)	58 (50.5, 64.4)		78.1 (72, 84.8)	79.4 (70.3, 88)
Prochlorococcus marinus str. MIT 9312	NC_007577	31.2	1809	750	81.4 (77.2, 84.5)	81.8 (77.7, 84.7)	81.1 (77, 84)		90.2 (86, 93.5)	86.7 (82.5, 89.5)
Prochlorococcus marinus str. MIT 9313	NC_005071	50.7	2268	413	56.4 (47.7, 63.5)	55.6 (48.1, 61.4)	59.8 (51.5, 66.9)	65.3 (58.5, 71.8)	78.9 (70.5, 86.3)	76.3 (65.3, 84.9)
Prochlorococcus marinus str. MIT 9515	NC_008817	30.8	1905	704	79 (74.7, 82.3)	78.5 (74.2, 81.3)	80.2 (75.8, 83.5)		91.7 (86.5, 94.8)	86.6 (82, 89.3)
Prochlorococcus marinus str. NATL1A	NC_008819	35	2192	655	74.4 (69.2, 78.5)	76.1 (71, 80)	76.2 (71.7, 80)		86.1 (81.4, 89.6)	82.5 (78.4, 86.6)
Prochlorococcus marinus str. NATL2A	NC_007335	35.1	1891	660	80.3 (75.5, 84.1)	77.1 (71.7, 80.5)	80.1 (75.7, 84.3)		88.9 (83.6, 92.6)	83.2 (78.2, 86.6)
Prochlorococcus marinus subsp. marinus str. CCMP1375	NC_005042	36.4	1882	577	72.5 (66.3, 77.5)	68.4 (62.6, 73.4)	67.4 (62.4, 71.4)	75 (69.8, 78.1)	82.7 (75.9, 88)	76.4 (70.8, 80.7)
Prochlorococcus marinus subsp. pastoris str. CCMP1986	NC_005072	30.8	1716	698	81.3 (76.8, 84.4)	79.9 (75.8, 83.1)	82.1 (77.6, 84.7)	85 (80.4, 88.3)	90 (85.6, 93)	86.5 (82.1, 89.5)
Propionibacterium acnes KPA171202	NC_006085	60	2296	861	71.1 (68.6, 73.9)	74.9 (72.6, 77.3)	75.9 (73.1, 77.8)		87.1 (84.9, 89.1)	81.8 (79.5, 83.6)
Prosthecochloris vibrioformis DSM 265	NC_009337	53	1752	735	83.1 (80.1, 86)	78.3 (74.2, 81.5)	83.3 (79.4, 86.2)		93 (89.7, 95.6)	90.1 (86.6, 92.9)
Pseudoalteromonas atlantica T6c	NC_008228	44.6	4280	2268	84.9 (83.1, 86.6)	86.4 (84.7, 87.9)	87.8 (86.3, 89.2)		96 (94.7, 97.2)	93.1 (91.6, 94.3)
Pseudoalteromonas haloplanktis TAC125	NC_007481	40.1	2939	1509	89.8 (87.8, 91.2)	91.6 (89.9, 93.1)	92.4 (90.6, 93.9)		96.9 (95.2, 98.3)	95.4 (93.6, 96.9)
Pseudomonas aeruginosa PAO1	NC_002516	66.6	5567	2684	90.4 (89, 91.7)	90.8 (89.5, 92)	90.6 (89.3, 91.7)		88 (86.7, 89.4)	93.3 (92.2, 94.5)
Pseudomonas aeruginosa UCBPP-PA14	NC_008463	66.3	5891	2747	89.5 (88.3, 90.8)	89.6 (88.4, 90.9)	90.1 (88.7, 91.5)		88.9 (87.5, 90.3)	93.7 (92.4, 94.8)
Pseudomonas entomophila L48	NC_008027	64.2	5133	2462	88.8 (87.3, 90.1)	87.9 (86.4, 89.2)	89.9 (88.1, 91.4)		92.9 (91.4, 94)	92.3 (90.8, 93.5)
Pseudomonas fluorescens Pf-5	NC_004129	63.3	6137	2772	81.6 (80.3, 82.9)	87.1 (85.7, 88.3)	87.3 (85.6, 88.7)		93.9 (92.4, 95)	93.5 (92.3, 94.6)
Pseudomonas fluorescens PfO-1	NC_007492	60.5	5735	2870	87.9 (86.8, 89.3)	87.9 (86.5, 89.2)	90.2 (88.9, 91.5)		95.2 (93.9, 96.2)	93.8 (92.5, 95)
Pseudomonas mendocina ymp	NC_009439	64.7	4593	2294	89.8 (88.5, 91.2)	89.5 (88.3, 90.6)	90.6 (89.2, 91.8)		93 (91.9, 94.3)	93.9 (92.6, 94.9)
Pseudomonas putida F1	NC_009512	61.9	5251	2591	87.6 (86.2, 88.7)	88.1 (86.7, 89.3)	90.2 (89, 91.5)		95.1 (93.9, 96.2)	93.8 (92.5, 95.3)
Pseudomonas putida KT2440	NC_002947	61.5	5349	2339	77.9 (76.3, 79.4)	87.7 (86.3, 89.1)	89.3 (87.9, 90.7)		93.9 (92.5, 95)	92.1 (90.9, 93.3)
Pseudomonas stutzeri A1501	NC_009434	63.9	4127	1606	71.9 (69.8, 73.9)	87.1 (85.2, 88.8)	86.6 (84.7, 88.2)		91.4 (89.7, 93)	91.3 (89.4, 92.7)
Pseudomonas syringae pv. phaseolicola 1448A	NC_005773	57.9	4983	2278	82.2 (80.4, 83.7)	85.3 (83.9, 86.9)	87.5 (86.2, 88.7)		93.7 (92.2, 95)	90.9 (89.6, 92)
Pseudomonas syringae pv. syringae B728a	NC_007005	59.2	5088	2527	86.8 (85.3, 88)	87 (85.6, 88.5)	88.5 (86.9, 89.8)		94.6 (93.2, 95.9)	92.8 (91.5, 94.1)
Pseudomonas syringae pv. tomato str. DC3000	NC_004578	58.3	5468	2275	81.8 (80.4, 83.1)	83.9 (82.7, 85.3)	86.4 (84.8, 87.8)	87.9 (86.4, 89.1)	92.2 (90.8, 93.6)	89.5 (88.3, 90.7)
Psychrobacter arcticus 273-4	NC_007204	42.8	2119	1092	88.1 (85.9, 89.8)	89.4 (87.4, 91)	91.3 (89.4, 92.9)		95.1 (93.3, 96.4)	91.7 (89.6, 93.2)
Psychrobacter cryohalolentis K5	NC_007969	42.2	2466	1375	88 (86.4, 89.6)	91.4 (89.8, 93)	93.8 (92.1, 95.2)		96.8 (95, 98.1)	93.6 (92, 95)
Psychrobacter sp. PRwf-1	NC_009524	44.8	2369	1285	88.9 (87.1, 90.6)	89.9 (88.2, 91.2)	91.9 (89.9, 93.6)		96.4 (94.6, 97.7)	93.2 (91.3, 94.7)
Psychromonas ingrahamii 37	NC_008709	40.1	3544	1956	89.4 (87.9, 90.7)	91.3 (90, 92.6)	92.9 (91.3, 94.2)		97.3 (95.9, 98.3)	95.6 (94.3, 96.7)
Pyrobaculum aerophilum str. IM2	NC_003364	51.4	2604	712	79.7 (76.9, 82.3)	63.9 (60.5, 66.8)	78.1 (75, 80.4)	74.2 (70.8, 77.5)	91.7 (89.3, 93.3)	86.5 (84.1, 89.2)
Pyrobaculum arsenaticum DSM 13514	NC_009376	55.1	2297	723	77.1 (74.2, 79.6)	67.8 (64.7, 70.7)	86.7 (84, 88.4)		92.5 (90, 94.8)	88.6 (85.7, 90.6)
Pyrobaculum calidifontis JCM 11548	NC_009073	57.2	2148	705	81.7 (78.5, 84)	74 (70.7, 76.5)	77.7 (74.9, 80.3)		97.8 (94.9, 99.4)	95.9 (92.9, 97.4)
Pyrobaculum islandicum DSM 4184	NC_008701	49.6	1977	583	73 (69.1, 76.2)	66.1 (62.6, 68.8)	74.7 (71.5, 77.7)	76 (72, 79.1)	93.4 (90.5, 95.6)	88.7 (85.1, 90.6)
Pyrococcus abyssi GE5	NC_000868	44.7	1895	717	70.5 (67.4, 72.9)	83.8 (81.4, 85.5)	84.3 (81.6, 86.8)	85.2 (82.7, 87)	91.9 (89.7, 93.6)	88.4 (86.5, 90.5)
Pyrococcus furiosus DSM 3638	NC_003413	40.8	2124	843	72.2 (70.1, 74.1)	81.8 (79.8, 83.7)	84.4 (82.5, 85.9)	84.2 (81.8, 86.1)	92 (89.9, 93.2)	89 (87.1, 90.3)
Pyrococcus horikoshii OT3	NC_000961	41.9	1954	605	54.6 (51.4, 58.5)	83 (79.2, 85.4)	86.3 (81.8, 88.7)	83.9 (79.9, 86.5)	90.4 (86.2, 92.2)	87.6 (84.4, 89.8)
Ralstonia eutropha H16	NC_008313	66.6	3650	1561	83.9 (82.2, 85.6)	81.1 (79.4, 83)	80 (78.1, 82.2)		88.5 (86.4, 90.3)	89.2 (87.4, 90.9)
Ralstonia eutropha JMP134	NC_007348	64.4	2406	1142	81.2 (78.9, 83.2)	79.7 (77.8, 82)	83.3 (80.9, 85.1)		88.9 (86.9, 90.6)	88.9 (86.7, 90.5)
Ralstonia metallidurans CH34	NC_007973	63.5	3600	1539	81.5 (79.6, 83.5)	82.7 (80.5, 84.6)	82.5 (80.3, 84.4)		90.6 (88.4, 92.6)	90.1 (88.2, 91.8)
Ralstonia solanacearum GMI1000	NC_003295	67	3439	1145	83.2 (80.6, 85.1)	79.6 (77.1, 82.1)	79.2 (76.7, 81.7)	85.9 (83.2, 88)	87.9 (84.4, 90.9)	90.1 (87.9, 92.1)
Rhizobium etli CFN 42	NC_007761	61	4034	1550	78.8 (76.9, 80.5)	84.6 (82.6, 86.5)	87.2 (85.4, 89)		91.3 (89.6, 92.8)	90.6 (88.6, 92.2)
Rhizobium leguminosarum bv. viciae 3841	NC_008380	55	4699	1895	81.7 (79.8, 83.1)	86.1 (84.4, 87.6)	87.4 (85.5, 88.8)		93.1 (91.6, 94.5)	92.2 (90.5, 93.7)
Rhodobacter sphaeroides 2.4.1	NC_007493	68.8	3021	1223	85.3 (82.7, 87.2)	88.8 (86.6, 90.7)	89.7 (87.5, 91.5)		85.8 (83.4, 88)	91.9 (89.7, 93.6)
Rhodobacter sphaeroides ATCC 17025	NC_009428	68.2	3110	1300	86.7 (84.4, 88.2)	88.7 (87, 90.5)	88.3 (86, 89.8)		87.4 (85.5, 89.3)	91.2 (89.5, 92.8)
Rhodobacter sphaeroides ATCC 17029	NC_009049	69	2972	1264	89.5 (87.5, 91.1)	88.2 (86, 89.8)	88.7 (86.5, 90.6)		85.7 (83.2, 87.7)	91.4 (89.9, 93)
Rhodococcus sp. RHA1	NC_008268	67	7210	2409	75.4 (73.7, 77)	78.1 (76.4, 79.7)	78.3 (76.4, 79.8)		80.5 (78.9, 82.2)	83.7 (82.2, 85)
Rhodoferax ferrireducens T118	NC_007908	59.6	4169	1881	85 (83.5, 86.9)	81.9 (80.1, 83.5)	82.7 (81, 84.5)		94.2 (92.4, 95.8)	91.7 (90.1, 92.9)
Rhodopirellula baltica SH 1	NC_005027	55.4	7324	1153	45.3 (42.2, 48.4)	62.7 (59.8, 66.8)	61.8 (59, 65.5)	75.3 (71.1, 78.9)	85.1 (81.8, 87.9)	81.6 (78.5, 85.2)
Rhodopseudomonas palustris BisA53	NC_008435	64.4	4877	1679	81.5 (79.1, 83.6)	81.2 (79.1, 82.8)	73 (69.9, 75.8)		88.9 (86.8, 91)	88.6 (86.5, 90.1)
Rhodopseudomonas palustris BisB18	NC_007925	65	4885	1652	82.2 (79.9, 83.9)	80.4 (78.2, 82.4)	75.2 (72.3, 77.4)		87.7 (85.1, 89.4)	89 (87, 90.8)
Rhodopseudomonas palustris BisB5	NC_007958	64.8	4396	1597	82.5 (80.1, 84.4)	82.8 (80.6, 84.8)	75.2 (72.6, 77.4)		86.8 (84.4, 88.9)	87.2 (85.7, 88.9)
Rhodopseudomonas palustris CGA009	NC_005296	65	4812	1770	79.7 (77.9, 81.3)	81.7 (79.9, 83.4)	75.9 (73.8, 78)	85.9 (84, 87.6)	87.4 (85.4, 89.2)	86.9 (84.9, 88.5)
Rhodopseudomonas palustris HaA2	NC_007778	66	4682	1728	81.2 (79.2, 83)	80.5 (78.7, 82.2)	76.7 (74.5, 78.9)		82.9 (80.7, 85.3)	84.8 (83.1, 86.3)
Rhodospirillum rubrum ATCC 11170	NC_007643	65.4	3790	1725	83.9 (82.2, 85.3)	84.2 (82.4, 85.7)	84.9 (83.3, 86.8)		90.3 (88.7, 91.7)	89.1 (87.4, 90.5)
Rickettsia bellii RML369-C	NC_007940	31.6	1428	583	83.5 (79.2, 86.2)	81.4 (76.9, 85.2)	83.9 (79.8, 86.5)		93.8 (90, 95.4)	92.2 (88.8, 93.8)
Rickettsia conorii str. Malish 7	NC_003103	32.4	1373	424	73.3 (68.4, 77.1)	78.4 (73.9, 80.9)	77.5 (73.1, 80.8)	81.9 (77.4, 84.6)	90 (85.3, 92.6)	85.6 (81.9, 88.5)
Rickettsia felis URRWXCal2	NC_007109	32.5	1399	545	77.4 (73.2, 79.8)	80 (76.3, 82.7)	83.8 (79.5, 86.6)		92.8 (88.9, 94.7)	89.6 (86.2, 91.6)
Rickettsia prowazekii str. Madrid E	NC_000963	29	834	407	83.7 (78.9, 87.5)	84.5 (79.2, 87.9)	84.4 (78.3, 88)	88.9 (82.5, 91.3)	92 (85.8, 94.9)	90.3 (84.7, 92.7)
Rickettsia typhi str. Wilmington	NC_006142	28.9	837	437	91.3 (85.8, 94.2)	89.3 (83.7, 91.9)	90.6 (85.3, 93.5)		97 (91.6, 98.6)	95.1 (90.2, 97.8)
Roseiflexus sp. RS-1	NC_009523	60.4	4516	2152	84.8 (83.2, 86.3)	84.9 (83.6, 86.3)	88 (86.4, 89.1)		93.1 (91.7, 94.4)	90.2 (88.8, 91.3)
Roseobacter denitrificans OCh 114	NC_008209	58.9	3945	1746	81.4 (79.8, 83.1)	81.7 (80.2, 83.1)	84.2 (82.6, 85.7)		91.8 (90.5, 93.5)	89.4 (88, 90.7)
Rubrobacter xylanophilus DSM 9941	NC_008148	70.5	3139	847	86.2 (83.2, 88.8)	84 (80.1, 88.1)	89.9 (82.9, 91.3)		94.9 (89.2, 99.6)	93 (89.4, 95.9)
Saccharophagus degradans 2-40	NC_007912	45.8	4007	2063	86.2 (84.5, 87.7)	85.1 (83.6, 86.7)	87.9 (86.5, 89.2)		95.3 (94, 96.4)	93.8 (92.3, 95.1)
Saccharopolyspora erythraea NRRL 2338	NC_009142	71.1	7196	2041	76.6 (74.5, 78.3)	77 (75.1, 78.5)	77.2 (74.9, 79.2)		74.9 (71.4, 77.5)	83.6 (81.9, 85.1)
Salinibacter ruber DSM 13855	NC_007677	66.1	2800	811	50.1 (46.8, 53.2)	82.3 (79.3, 84.8)	85.6 (82.8, 87.7)		91 (87.9, 93)	92.7 (89.5, 95)
Salinispora tropica CNB-440	NC_009380	69.5	4535	1585	74.8 (72.8, 76.9)	78.7 (76.4, 80.7)	79 (76.6, 81.3)		83 (81.1, 84.8)	83.5 (81, 85.1)
Salmonella enterica subsp. enterica serovar Choleraesuis str. SC-B67	NC_006905	52.1	4426	2003	84 (82.5, 85.6)	87.4 (85.9, 88.9)	89.1 (87.6, 90.3)		95.2 (93.8, 96.5)	93.5 (92, 95)
Salmonella enterica subsp. enterica serovar Paratyphi A str. ATCC 9150	NC_006511	52.2	4092	2032	89.7 (88.2, 91.3)	89 (87.5, 90.3)	90.9 (89, 92.2)		96.7 (95.3, 98)	95.4 (93.9, 96.7)
Salmonella enterica subsp. enterica serovar Typhi str. CT18	NC_003198	51.9	4394	2018	90 (88.4, 91.4)	88.4 (87, 89.7)	90.7 (89, 92)	92.4 (91, 93.5)	96.8 (95.2, 98)	95.3 (93.7, 96.6)
Salmonella enterica subsp. enterica serovar Typhi Ty2	NC_004631	52.1	4317	2018	89.9 (88.3, 91.1)	88.5 (86.6, 89.8)	90.7 (89.3, 91.9)	92.4 (90.8, 93.8)	96.5 (95.1, 97.7)	95.3 (93.9, 96.3)
Salmonella typhimurium LT2	NC_003197	52.2	4424	2178	89 (87.3, 90.3)	89.1 (87.7, 90.4)	90.8 (89.2, 92.1)	93.4 (92.1, 94.6)	96.5 (95, 97.7)	95.2 (93.8, 96.3)
Shewanella amazonensis SB2B	NC_008700	53.6	3644	1850	86.9 (85, 88.5)	86.3 (84.8, 88)	87 (85.4, 88.5)		95 (93.6, 96.6)	92.5 (90.9, 94.1)
Shewanella baltica OS155	NC_009052	46.2	4306	2017	86.9 (85.2, 88.4)	85.6 (83.9, 87.3)	88.6 (87.1, 90.2)		96.4 (94.8, 97.3)	93.5 (92, 94.5)
Shewanella denitrificans OS217	NC_007954	45.1	3753	1873	86 (84.4, 87.7)	87.1 (85.1, 88.7)	88.8 (87.2, 90.5)		96.6 (94.9, 98.1)	94.3 (93, 95.8)
Shewanella frigidimarina NCIMB 400	NC_008345	41.6	4028	2122	87.2 (85.7, 88.5)	88.4 (86.9, 89.7)	90.6 (89, 91.9)		95.7 (94.4, 97)	93.1 (91.8, 94.3)
Shewanella loihica PV-4	NC_009092	53.7	3858	1798	88.5 (86.8, 90.1)	87.9 (85.8, 89.6)	85.1 (83.2, 86.9)		96.2 (94, 97.9)	95 (93.2, 96.4)
Shewanella oneidensis MR-1	NC_004347	45.9	4317	1816	84.3 (82.6, 85.8)	84.9 (83.3, 86.3)	89.5 (87.8, 91.3)	90.5 (88.9, 91.8)	95.1 (93.5, 96.7)	92.5 (90.9, 93.8)
Shewanella putrefaciens CN-32	NC_009438	44.5	3971	1987	87.6 (85.9, 89)	88.8 (87.1, 90.4)	91.5 (90.1, 93)		97.4 (95.8, 98.3)	94.4 (92.8, 95.8)
Shewanella sp. ANA-3	NC_008577	47.9	4110	2119	88.2 (86.6, 89.4)	87.5 (85.8, 89.1)	90.1 (88.6, 91.3)		96.5 (95.1, 97.5)	93.6 (92.1, 95)
Shewanella sp. MR-4	NC_008321	47.9	3923	2059	89.4 (87.8, 90.8)	88.4 (86.7, 90.1)	91.9 (90.4, 93.3)		97.9 (96.2, 98.9)	94.7 (92.9, 96.4)
Shewanella sp. MR-7	NC_008322	47.9	4005	2080	88.6 (87.1, 90.2)	88.6 (86.8, 90)	90.9 (89.5, 92.7)		97.1 (95.7, 98.4)	94.4 (92.8, 95.7)
Shewanella sp. W3-18-1	NC_008750	44.6	4043	1965	86.7 (85.2, 88)	87.8 (86.2, 89.8)	90.8 (89.4, 92.1)		97.2 (95.6, 98.4)	93.6 (91.9, 94.8)
Shigella boydii Sb227	NC_007613	51.1	4135	1473	77.3 (75.3, 79.4)	82.6 (81.1, 84.1)	86.7 (84.5, 88.5)		95.4 (93.6, 96.7)	91.4 (89.3, 92.8)
Shigella dysenteriae Sd197	NC_007606	51	4273	1164	75.9 (73.6, 77.8)	75.8 (73.7, 77.6)	82.4 (80.4, 84.5)		91.3 (89.2, 92.7)	88.6 (86.4, 90.6)
Shigella flexneri 2a str. 2457T	NC_004741	50.9	4067	1659	82.1 (80.4, 83.8)	86.6 (84.8, 88.3)	89.8 (87.8, 91.1)		96.1 (94.2, 97.4)	93 (91.3, 94.4)
Shigella flexneri 2a str. 301	NC_004337	50.7	4181	1630	79 (77.2, 80.5)	85.3 (83.5, 86.9)	88 (86, 89.5)		94.9 (93.1, 96.2)	91.8 (90.3, 93.5)
Shigella flexneri 5 str. 8401	NC_008258	50.9	4115	1608	78.7 (76.7, 80.3)	83.9 (82.3, 85.7)	86.9 (85.2, 88.6)		93.4 (91.9, 94.8)	90.2 (88.5, 92.1)
Shigella sonnei Ss046	NC_007384	50.8	4222	1639	78.9 (77.3, 80.6)	85.1 (83.6, 86.7)	89.1 (87.4, 90.5)		95.6 (93.9, 97.1)	92.3 (90.6, 93.6)
Silicibacter sp. TM1040	NC_008044	60.1	3029	1390	84.4 (82.2, 85.9)	84.2 (82.2, 85.8)	87.2 (85.5, 88.8)		93.1 (91.3, 94.1)	90.9 (89, 92.4)
Sinorhizobium medicae WSM419	NC_009636	61.1	3528	1512	84.9 (83.2, 86.3)	82.6 (80.7, 84.2)	84.2 (82.4, 85.9)		90.8 (88.8, 92.2)	89.3 (87.5, 90.8)
Sinorhizobium meliloti 1021	NC_003047	62.2	3340	1299	85 (83.3, 86.8)	82.6 (80.7, 84.6)	84 (81.8, 86)	86.3 (84.3, 88.1)	88.5 (86.5, 89.9)	88.5 (86.6, 90.3)
Sodalis glossinidius str. 'morsitans'	NC_007712	54.5	2431	879	83 (80.3, 85.9)	79.8 (76.6, 82.8)	80.3 (77.3, 82.8)		94.8 (92.1, 96.2)	91.7 (88.9, 93.9)
Solibacter usitatus Ellin6076	NC_008536	61.9	7825	2724	81.3 (79.3, 83.2)	78.7 (76, 80.9)	74.2 (70.7, 77.4)		92 (89.9, 93.5)	89.8 (88, 91.5)
Sphingomonas wittichii RW1	NC_009511	67.9	4849	1828	83.4 (81.5, 85.2)	84.2 (82.3, 86)	82.9 (80.9, 84.5)		84 (81.6, 86.6)	89.7 (88.2, 91.2)
Sphingopyxis alaskensis RB2256	NC_008048	65.5	3164	1235	80.9 (78.5, 82.7)	82.6 (80.3, 84.9)	83.5 (81.2, 85.3)		88.5 (85.8, 90.5)	89.1 (87.2, 90.8)
Staphylococcus aureus RF122	NC_007622	32.8	2514	1330	90.2 (88.9, 91.5)	92.5 (91.2, 93.5)	94.1 (92.8, 95.1)		97.3 (96, 97.8)	95.1 (93.7, 96.1)
Staphylococcus aureus subsp. aureus COL	NC_002951	32.8	2614	1387	92.4 (91, 93.5)	93 (91.6, 94)	95.3 (93.9, 96.1)		97.4 (96.4, 98.2)	95.9 (94.6, 96.7)
Staphylococcus aureus subsp. aureus JH1	NC_009632	32.9	2746	1459	93 (91.6, 93.9)	93.8 (92.6, 94.7)	95.5 (94.4, 96.4)		97.8 (96.8, 98.5)	96.1 (95.1, 96.8)
Staphylococcus aureus subsp. aureus JH9	NC_009487	32.9	2696	1455	92.7 (91.3, 93.5)	93.8 (92.5, 94.9)	95.4 (94.2, 96.3)		97.8 (96.8, 98.5)	95.8 (94.8, 96.5)
Staphylococcus aureus subsp. aureus MRSA252	NC_002952	32.8	2655	1420	94.7 (93.6, 95.6)	94 (92.8, 95)	95.7 (94.5, 96.6)		97.9 (96.8, 98.5)	96.5 (95.3, 97.2)
Staphylococcus aureus subsp. aureus MSSA476	NC_002953	32.8	2578	1410	94.4 (93.4, 95.1)	93.8 (92.5, 94.8)	95.8 (94.6, 96.7)		97.6 (96.5, 98.3)	96.2 (95, 96.9)
Staphylococcus aureus subsp. aureus Mu50	NC_002758	32.8	2696	1397	93.3 (91.9, 94.1)	92.8 (91.4, 93.9)	94.7 (93.5, 95.7)	93.7 (92.3, 94.8)	97.1 (96, 97.9)	95.6 (94.3, 96.3)
Staphylococcus aureus subsp. aureus MW2	NC_003923	32.8	2631	1414	94.6 (93.4, 95.5)	92.8 (91.4, 93.7)	94.9 (93.7, 95.8)	94.5 (93.2, 95.5)	97.1 (96.1, 97.6)	95.6 (94.5, 96.4)
Staphylococcus aureus subsp. aureus N315	NC_002745	32.8	2587	1386	93.8 (92.6, 94.7)	92.8 (91.5, 93.9)	94.8 (93.7, 95.7)	94.9 (93.7, 95.9)	97.3 (96, 97.9)	95.7 (94.3, 96.5)
Staphylococcus aureus subsp. aureus NCTC 8325	NC_007795	32.9	2891	1341	87.2 (85.6, 88.5)	92.8 (91.1, 94)	95 (93.7, 95.9)		97.8 (96.6, 98.5)	95.6 (94.3, 96.7)
Staphylococcus aureus subsp. aureus str. Newman	NC_009641	32.9	2613	1376	88.3 (86.9, 89.4)	93.2 (91.7, 94.2)	94.9 (93.5, 95.6)		97.3 (96, 98.2)	95.4 (94.3, 96.3)
Staphylococcus aureus subsp. aureus USA300	NC_007793	32.7	2559	1386	89.8 (88.4, 90.9)	93.6 (92.2, 94.7)	95.2 (94.1, 96.1)		97.9 (96.7, 98.4)	96.1 (94.7, 96.9)
Staphylococcus epidermidis ATCC 12228	NC_004461	32	2418	1147	85.1 (83.2, 86.6)	92.8 (91.3, 93.7)	94.3 (92.8, 95.5)	94.2 (92.4, 95.3)	97 (95.6, 97.9)	95.1 (93.6, 96.1)
Staphylococcus epidermidis RP62A	NC_002976	32.1	2493	1286	93.2 (91.9, 94.2)	94.3 (93, 95.3)	95.9 (94.5, 96.9)		98.1 (96.7, 99)	96.8 (95.5, 97.6)
Staphylococcus haemolyticus JCSC1435	NC_007168	32.8	2675	1333	93.2 (91.6, 94.2)	93.7 (92.1, 94.7)	95 (93.7, 96)		97.6 (96.3, 98.4)	95.2 (93.9, 96.2)
Staphylococcus saprophyticus subsp. saprophyticus ATCC 15305	NC_007350	33.2	2445	1359	93.4 (91.9, 94.4)	92.7 (91.4, 93.9)	94 (92.7, 95.1)		97 (95.8, 97.8)	94.4 (93.1, 95.5)
Staphylothermus marinus F1	NC_009033	35.7	1569	726	88.7 (86.2, 90.5)	89.3 (86.8, 91.3)	91.5 (89.1, 93.1)		96.5 (94.1, 97.4)	94 (92.1, 95.4)
Streptococcus agalactiae 2603V/R	NC_004116	35.6	2123	1113	90.6 (88.8, 92.1)	92.5 (90.7, 94)	93.1 (91.6, 94.4)	93.4 (91.7, 94.7)	96.8 (95.4, 97.6)	94.2 (92.7, 95.5)
Streptococcus agalactiae A909	NC_007432	35.6	1995	1111	92 (89.9, 93.1)	92.9 (91.1, 94)	93.3 (91.8, 94.7)		96.5 (95, 97.4)	94.4 (92.7, 95.5)
Streptococcus agalactiae NEM316	NC_004368	35.6	2093	1143	94.1 (92.5, 95.3)	92.1 (90.6, 93.4)	93.5 (91.9, 94.5)	93.8 (92, 95.2)	96.4 (95, 97.3)	94.5 (92.9, 95.7)
Streptococcus mutans UA159	NC_004350	36.8	1959	993	87.2 (84.7, 88.7)	92 (90.2, 93.4)	93 (91.3, 94)	93 (90.9, 94)	96.1 (94.3, 97.2)	94.3 (92.6, 95.5)
Streptococcus pneumoniae D39	NC_008533	39.7	1913	1055	91.6 (90, 93.2)	92.8 (91.3, 94.3)	92.6 (91.1, 94.1)		96.2 (94.6, 97.1)	94.9 (93.3, 95.8)
Streptococcus pneumoniae R6	NC_003098	39.7	2042	841	73.8 (71.5, 76.3)	89.5 (87.3, 90.9)	89 (86.8, 90.7)	89.9 (87.8, 91.4)	94.3 (92.2, 95.4)	91.6 (89.6, 93)
Streptococcus pneumoniae TIGR4	NC_003028	39.7	2104	1006	86.1 (83.8, 88)	92.2 (90.4, 93.7)	92.3 (90.4, 93.9)		96.6 (95, 97.4)	94.9 (93.1, 96.1)
Streptococcus pyogenes M1 GAS	NC_002737	38.5	1696	896	87.8 (85.9, 89.4)	91.8 (90, 93.4)	91.6 (90, 93)	92.7 (90.7, 94.1)	96 (94.1, 97.2)	93.8 (92, 95.1)
Streptococcus pyogenes MGAS10270	NC_008022	38.4	1985	772	72.6 (69.8, 75.1)	90 (87.8, 92)	90.7 (88.3, 92.4)		94.5 (92.5, 95.7)	92.4 (90.3, 94.1)
Streptococcus pyogenes MGAS10394	NC_006086	38.7	1885	756	73.7 (70.4, 76.2)	91.2 (88.9, 93.1)	91.9 (89.1, 93.7)		95.8 (93.5, 97.3)	94.1 (91.6, 95.8)
Streptococcus pyogenes MGAS10750	NC_008024	38.3	1978	768	71.2 (68.3, 73.5)	89.3 (86.9, 91.7)	89.3 (87.1, 90.8)		94.9 (92.5, 96.4)	91.9 (89.4, 93.6)
Streptococcus pyogenes MGAS2096	NC_008023	38.7	1897	705	69 (66.7, 71.4)	86.1 (83.4, 88.2)	86.9 (84.3, 88.6)		93.6 (91.1, 95.1)	89.9 (87.3, 91.4)
Streptococcus pyogenes MGAS315	NC_004070	38.6	1864	878	86 (83.9, 87.7)	90.5 (88.5, 91.9)	91.5 (89.2, 93.2)	91.9 (89.6, 93.5)	95.3 (93.4, 96.5)	93.3 (91.3, 94.8)
Streptococcus pyogenes MGAS5005	NC_007297	38.5	1864	907	88 (85.9, 89.4)	91.5 (89.7, 93.2)	91.9 (89.9, 93.6)		96.4 (94.5, 97.5)	94.3 (92.5, 95.5)
Streptococcus pyogenes MGAS6180	NC_007296	38.4	1893	753	73.1 (70, 75)	90.6 (88.5, 92.2)	90.6 (88.1, 92)		94.9 (92.9, 96.5)	93.4 (91, 94.9)
Streptococcus pyogenes MGAS8232	NC_003485	38.5	1844	905	89.4 (87.2, 90.8)	91 (88.8, 92.5)	92.3 (90.4, 93.6)	92.9 (91, 94.2)	95.7 (93.9, 96.8)	94.1 (92.5, 95.3)
Streptococcus pyogenes MGAS9429	NC_008021	38.5	1876	738	72.6 (69.7, 75.1)	89.8 (87.3, 91.5)	90.1 (87.8, 91.8)		94.9 (92.8, 96)	92.6 (90.1, 94.4)
Streptococcus pyogenes SSI-1	NC_004606	38.6	1860	800	80.2 (77.7, 82.7)	92.3 (89.9, 93.9)	93.2 (91.1, 94.6)	93.3 (91, 94.5)	96.1 (93.9, 97.6)	95 (93, 96.2)
Streptococcus pyogenes str. Manfredo	NC_009332	38.6	1744	912	92.9 (91.1, 94.4)	93.5 (91.6, 95)	94.5 (92.6, 95.8)		97.1 (95.4, 98.4)	95.9 (93.9, 97.1)
Streptococcus sanguinis SK36	NC_009009	43.4	2269	1183	86.6 (85.1, 87.9)	93.4 (92, 94.8)	94.8 (93.4, 96)		97.2 (95.8, 98.1)	96.1 (94.4, 97.4)
Streptococcus suis 05ZYH33	NC_009442	41.1	2185	742	61.7 (58.6, 65)	81.9 (79.3, 84.1)	83.3 (81, 85.4)		90.7 (88.2, 92.3)	87.1 (84.8, 89)
Streptococcus suis 98HAH33	NC_009443	41.1	2184	773	65 (61.9, 67.1)	83.8 (81.2, 86.1)	86 (83.4, 87.9)		92.5 (90.2, 94)	89.2 (87.1, 90.8)
Streptococcus thermophilus CNRZ1066	NC_006449	39.1	1914	671	66.8 (63.9, 69.1)	82.2 (79.3, 84.4)	82.5 (79.9, 84.6)		91.3 (89, 92.7)	87 (84, 89.1)
Streptococcus thermophilus LMD-9	NC_008532	39.1	1709	828	89.2 (87.3, 91)	88.3 (85.8, 89.8)	89.1 (86.7, 90.6)		95.4 (93.6, 96.5)	92.6 (90.8, 94)
Streptococcus thermophilus LMG 18311	NC_006448	39.1	1888	661	66.5 (63, 69)	80.3 (77.9, 82.2)	81 (77.9, 82.9)		90.6 (87.9, 92.5)	86.1 (83.5, 87.9)
Streptomyces avermitilis MA-4680	NC_003155	70.7	7576	2196	70.1 (68.3, 72)	79 (76.8, 80.6)	73.6 (71.2, 76.2)	81.6 (79.8, 83.1)	79.4 (77.3, 81.6)	83.6 (81.7, 85.3)
Streptomyces coelicolor A3(2)	NC_003888	72	7768	2307	76 (73.9, 77.8)	79.2 (77, 80.8)	79 (77.2, 80.4)	83.4 (81.8, 85.2)	72.8 (69.7, 75.4)	83.5 (81.9, 84.8)
Sulfolobus acidocaldarius DSM 639	NC_007181	36.7	2222	788	82.4 (79.1, 84.8)	78 (75, 80.3)	78.2 (74.8, 80.8)	81.4 (78.2, 83.6)	86.3 (82.7, 88.6)	87.2 (83.7, 89.5)
Sulfolobus solfataricus P2	NC_002754	35.8	2976	733	60.8 (56.6, 64.1)	67.9 (63.8, 71.5)	66.3 (62.5, 69.6)	71.5 (66.6, 75.5)	59.9 (57.2, 62.2)	77.5 (73.4, 80.3)
Sulfolobus tokodaii str. 7	NC_003106	32.8	2824	830	70.7 (67.2, 73.5)	79.1 (75.4, 81.4)	79.1 (75.7, 81.6)	82.8 (79.3, 85.6)	87.3 (83.5, 89.8)	87.7 (83.5, 90.2)
Symbiobacterium thermophilum IAM 14863	NC_006177	68.7	3337	1088	68.2 (66.2, 69.9)	88.3 (86.5, 89.5)	87.9 (86.2, 89.7)		90.5 (89, 92)	91.7 (89.9, 92.9)
Synechococcus elongatus PCC 6301	NC_006576	55.5	2526	890	76.5 (72.6, 79.6)	80.8 (76.1, 84.6)	81.2 (76.4, 84.8)		94.9 (90.7, 97.9)	92.9 (89.1, 96.1)
Synechococcus elongatus PCC 7942	NC_007604	55.4	2611	987	82.8 (77.7, 87.4)	81.3 (77, 84.7)	82.6 (78.1, 86.6)		94.8 (91.4, 98.1)	92.6 (88.7, 95.7)
Synechococcus sp. CC9311	NC_008319	52.4	2891	533	57 (49, 63.5)	61.9 (54.7, 68.7)	66.5 (58.6, 75.4)		85 (77.3, 92.9)	80.8 (73.4, 87.6)
Synechococcus sp. CC9605	NC_007516	59.2	2644	597	67.1 (61.5, 73.7)	63.7 (57, 69.5)	73.1 (67.6, 78.8)		79.2 (72.7, 84)	82.1 (76.1, 87.2)
Synechococcus sp. CC9902	NC_007513	54.2	2306	513	68 (60.7, 74.2)	64 (55, 71.6)	72 (64.8, 79.1)		83.9 (75.4, 90)	85.7 (77.8, 88.7)
Synechococcus sp. JA-2-3B'a(2-13)	NC_007776	58.5	2861	840	74.4 (70.4, 79.4)	80.3 (76, 83.7)	76.3 (71.5, 80.2)		90.6 (86.7, 95.1)	89.3 (85.2, 93.3)
Synechococcus sp. JA-3-3Ab	NC_007775	60.2	2759	789	75.6 (71.4, 78.7)	79.1 (74.2, 83)	76.8 (71.9, 80.9)		88.4 (84.1, 91.8)	86.1 (81.7, 89.9)
Synechococcus sp. RCC307	NC_009482	60.8	2534	610	68.9 (64.2, 74.2)	66.9 (62.3, 71.2)	70.9 (65.6, 75.2)		81.3 (75.5, 85.6)	80.7 (75.6, 85.2)
Synechococcus sp. WH 7803	NC_009481	60.2	2532	668	72.6 (67.1, 76.8)	66.1 (60.8, 70.5)	71.7 (66.5, 75.2)		79.5 (74.7, 83.6)	80.9 (76.2, 85.5)
Synechococcus sp. WH 8102	NC_005070	59.4	2518	594	65.5 (60.1, 69.9)	62.3 (57, 67.4)	67.1 (62.9, 72.1)	70.1 (64.6, 74.6)	76.4 (70.4, 81.2)	77.3 (72.2, 82)
Synechocystis sp. PCC 6803	NC_000911	47.4	3171	1344	71.2 (68.8, 73.9)	73.3 (71.2, 76.3)	75.2 (72.4, 77.9)	83.6 (81.1, 85.7)	61 (58.6, 63.3)	89 (86.6, 91.3)
Syntrophobacter fumaroxidans MPOB	NC_008554	59.9	4063	1519	81.3 (79.6, 83.1)	79.6 (77.8, 81)	84.5 (82.7, 86)		93.4 (91.8, 95)	91.9 (90.3, 93.4)
Syntrophomonas wolfei subsp. wolfei str. Goettingen	NC_008346	44.9	2503	1214	86.8 (85, 88.4)	87.1 (85.6, 88.4)	89 (87.3, 90.2)		95.9 (94.4, 96.6)	93.1 (91.5, 94.4)
Syntrophus aciditrophicus SB	NC_007759	51.5	3167	984	66.3 (63.1, 68.5)	81.3 (78.2, 83.4)	84.5 (81.4, 87)		93.5 (90.7, 95.8)	91.1 (88.2, 93.2)
Thermoanaerobacter tengcongensis MB4	NC_003869	37.6	2587	1198	86.1 (84.2, 87.3)	90.9 (89.3, 92.3)	92.6 (91, 93.7)	94 (92.4, 95.1)	97.3 (96, 98)	95.3 (93.8, 96.2)
Thermobifida fusca YX	NC_007333	67.5	3109	1156	76.4 (74.1, 78.8)	79.8 (77.2, 82.2)	77.9 (75.4, 80.2)		86.8 (84.3, 88.7)	85.1 (83.2, 87)
Thermococcus kodakarensis KOD1	NC_006624	52	2305	984	86.2 (84.3, 87.7)	86.5 (84.5, 87.9)	89 (87.3, 90.5)	87.5 (85.6, 88.8)	93.8 (92.2, 94.9)	92.5 (90.9, 93.7)
Thermofilum pendens Hrk 5	NC_008698	57.6	1823	573	85.1 (81.6, 88)	88.9 (85.1, 91)	84.8 (80.8, 88.4)	89.8 (86.2, 91.9)	86.9 (83.1, 89.5)	94.5 (91.4, 96.8)
Thermoplasma acidophilum DSM 1728	NC_002578	46	1481	431	68.1 (60.9, 74)	78.9 (71.3, 83.8)	78.9 (73.3, 83.8)	81.4 (74.1, 87.2)	81.7 (75.5, 86.5)	87.9 (81.6, 91.2)
Thermoplasma volcanium GSS1	NC_002689	39.9	1498	529	75.3 (70.2, 78.8)	74.2 (69.9, 78.2)	75.7 (70.3, 78.8)	77.3 (73.2, 80.1)	82.5 (78.1, 86.2)	82.3 (77.8, 85.6)
Thermosipho melanesiensis BI429	NC_009616	31.4	1878	1077	89.2 (87.6, 90.5)	90.1 (88.4, 91.3)	90.6 (88.9, 91.8)		95.5 (94.1, 96.4)	93.2 (91.7, 94.2)
Thermosynechococcus elongatus BP-1	NC_004113	53.9	2475	856	71.2 (67, 75.8)	83.9 (79.6, 88)	83.3 (78.6, 87.3)	86.2 (82, 89.2)	92 (87.8, 96.1)	90.3 (86.3, 94.5)
Thermotoga maritima MSB8	NC_000853	46.2	1857	873	80.7 (79.1, 82.2)	88.4 (86.7, 89.8)	89.8 (88.3, 91.1)	92.1 (90.4, 93.4)	96.1 (94.7, 96.8)	92.4 (90.7, 93.3)
Thermotoga petrophila RKU-1	NC_009486	46.1	1784	950	87.2 (85.5, 88.4)	87.8 (85.9, 89)	90 (88.3, 91.5)		95.7 (94.3, 96.4)	92.3 (90.8, 93.5)
Thermus thermophilus HB27	NC_005835	69.4	1981	846	89.9 (87.2, 92.2)	90 (88, 92.2)	90.1 (86.1, 92.4)		94.6 (92.2, 96.5)	94.2 (91.7, 96.3)
Thermus thermophilus HB8	NC_006461	69.5	1972	839	87.6 (85.3, 90.1)	89.5 (87.3, 91.8)	88.8 (86.2, 91.3)		94 (91.6, 96.2)	93.1 (90.6, 95.2)
Thiobacillus denitrificans ATCC 25259	NC_007404	66.1	2826	1041	87.6 (84.8, 90.2)	87 (83.7, 89.5)	89.1 (85.5, 91.8)		93.2 (89.3, 96.7)	93.9 (91.2, 96.2)
Thiomicrospira crunogena XCL-2	NC_007520	43.1	2195	1233	89.4 (86.9, 91)	91.1 (88.8, 92.8)	92.2 (89.5, 94.1)		97.5 (95.1, 98.8)	94.5 (92.1, 95.8)
Thiomicrospira denitrificans ATCC 33889	NC_007575	34.5	2096	1136	88.8 (87, 90.5)	90.6 (88.3, 92)	91.5 (89.6, 92.7)		95.1 (93.4, 96.4)	93.5 (91.4, 94.8)
Treponema denticola ATCC 35405	NC_002967	37.9	2766	1339	85.2 (83.6, 86.9)	87 (84.7, 88.5)	87.9 (86, 89.3)	88.6 (86.8, 89.9)	94.5 (92.7, 95.5)	92.3 (90.5, 93.7)
Treponema pallidum subsp. pallidum str. Nichols	NC_000919	52.8	1035	276	53.4 (46.8, 59.6)	59 (49.3, 64.3)	62.9 (55.9, 69)	68.8 (61.2, 74.6)	80 (73.1, 84.5)	76.7 (68.8, 81.2)
Trichodesmium erythraeum IMS101	NC_008312	34.1	4450	1693	82.6 (80.2, 84.8)	70.9 (68.2, 73.3)	84.6 (81.9, 86.4)		91.5 (88.9, 93.6)	91.1 (88.8, 93.3)
Tropheryma whipplei str. Twist	NC_004572	46.3	807	194	62.7 (53.9, 68.9)	65.6 (54.9, 72.9)	67.7 (58.6, 73.3)	76.2 (67.4, 82.1)	82.3 (71.3, 87.9)	78.6 (68.9, 85.3)
Tropheryma whipplei TW08/27	NC_004551	46.3	782	184	62.9 (52.6, 70.7)	67.1 (58.9, 72.8)	70.5 (61.1, 75.2)	73.3 (63.1, 80.1)	82.8 (72.8, 87.9)	77.9 (69, 82.8)
uncultured methanogenic archaeon RC-I	NC_009464	54.6	3084	945	79.8 (76.2, 83.3)	84.9 (81.4, 88.2)	85 (80.6, 88.8)		89.9 (86.2, 92.5)	92.4 (89.2, 95.7)
Ureaplasma parvum serovar 3 str. ATCC 700970	NC_002162	25.5	613	331	84.1 (79.3, 86.6)	90 (85.7, 92.4)	89.4 (84.9, 91.9)		90.6 (85.6, 93.1)	93.4 (88.8, 95.3)
Verminephrobacter eiseniae EF01-2	NC_008786	65.2	4907	1780	78.8 (77, 80.5)	75.2 (73.3, 77.3)	78.4 (76.3, 80.5)		84.9 (82.8, 86.8)	85.8 (84, 87.7)
Vibrio cholerae O1 biovar eltor str. N16961	NC_002505	47.5	2741	1058	70.6 (67.6, 73)	89.4 (86.5, 91.3)	90.8 (88.7, 92.9)	93.3 (90.8, 94.8)	96.7 (94.1, 98.1)	93.9 (91.6, 95.5)
Vibrio cholerae O395	NC_009456	47.5	1132	392	70.4 (65.7, 73.8)	86.5 (82.7, 89.6)	90.1 (86.1, 92.4)		93.9 (90.5, 96.5)	92.8 (88.8, 94.8)
Vibrio fischeri ES114	NC_006840	38.4	2574	1374	86.3 (84.4, 88)	90.6 (88.8, 92.2)	92.7 (91.1, 94.3)		97.2 (95.3, 98.2)	94.4 (92.6, 95.5)
Vibrio parahaemolyticus RIMD 2210633	NC_004603	45.4	3079	1416	85.3 (83.3, 86.9)	89.6 (87.6, 91.1)	91.3 (89.3, 93.4)	92.6 (90.5, 94.2)	96.6 (94.7, 98.1)	94.4 (92.7, 95.9)
Vibrio vulnificus CMCP6	NC_004459	46.7	2926	1319	72.8 (70.6, 75.2)	88.2 (86, 90.1)	89.6 (87.3, 91.4)		97.3 (95.5, 98.7)	94.4 (92.1, 95.9)
Vibrio vulnificus YJ016	NC_005139	46.7	3258	1204	70.9 (68.6, 73.5)	90.6 (88.4, 92.1)	92 (89.6, 93.3)	94.2 (91.9, 95.7)	97.4 (95.6, 98.5)	95.2 (92.8, 96.7)
Wigglesworthia glossinidia endosymbiont of Glossina brevipalpis	NC_004344	22.5	610	319	83.8 (76.7, 87.1)	89.4 (82.4, 90.2)	86.4 (79.8, 89.6)	88.4 (78.1, 89.5)	91 (80.3, 91.5)	91.2 (83.7, 93.4)
Wolbachia endosymbiont of Drosophila melanogaster	NC_002978	35.2	1194	358	80 (71, 84.8)	79.7 (73.7, 83.8)	82.7 (74.8, 86.7)	88.1 (80.5, 91.2)	92.8 (86.3, 95.3)	91.1 (82.9, 93.4)
Wolbachia endosymbiont strain TRS of Brugia malayi	NC_006833	34.2	804	279	80.3 (69, 85.6)	82.8 (74, 86.1)	82.1 (72.6, 87.4)		87.4 (76.3, 92.6)	89.6 (77.9, 93.1)
Wolinella succinogenes DSM 1740	NC_005090	48.5	2041	967	82.7 (80, 84.7)	85.8 (83.6, 87.8)	86.4 (83.8, 88.4)		94.4 (92.3, 95.7)	91.6 (89.2, 93.3)
Xanthomonas axonopodis pv. citri str. 306	NC_003919	64.7	4311	1219	66.5 (64, 68.9)	75.7 (73.3, 78.1)	77.2 (74.7, 79.7)	81.3 (78.6, 83.4)	83 (80.5, 85.1)	82.7 (80.2, 84.8)
Xanthomonas campestris pv. campestris str. 8004	NC_007086	65	4272	1343	70.6 (68, 72.9)	76.8 (74.4, 78.5)	77.1 (74.4, 79.2)		85.8 (83.3, 88.2)	86 (83.6, 87.8)
Xanthomonas campestris pv. campestris str. ATCC 33913	NC_003902	65.1	4180	1262	70.4 (68, 72.9)	76.2 (73.8, 78.7)	77.3 (74.7, 79.1)	81.8 (79.2, 84.2)	84.3 (81.3, 86.7)	84.7 (82.2, 86.7)
Xanthomonas campestris pv. vesicatoria str. 85-10	NC_007508	64.6	4486	1458	75.6 (73.4, 77.9)	76.7 (74.6, 79)	78.7 (77, 80.4)		84.1 (82.1, 86)	85.3 (83, 87.1)
Xanthomonas oryzae pv. oryzae KACC10331	NC_006834	63.7	4144	757	51.8 (48.7, 55.4)	63.7 (59.7, 66.9)	68.9 (64.8, 72.8)	75.7 (72.4, 78.9)	78.3 (74.5, 81.7)	76.3 (72, 79.3)
Xanthomonas oryzae pv. oryzae MAFF 311018	NC_007705	63.7	4371	1006	68.5 (65.7, 70.9)	62.9 (59.5, 65.4)	62.8 (59.6, 65.6)		76.2 (73.2, 78.9)	75.3 (73.1, 78.4)
Xylella fastidiosa 9a5c	NC_002488	52.6	2765	580	57.5 (51, 63.3)	71.2 (65.5, 78)	70.4 (64.7, 76)	78.5 (71.7, 83.3)	83.7 (78.1, 87.7)	81.4 (77.1, 86.4)
Xylella fastidiosa Temecula1	NC_004556	51.8	2033	592	68.1 (62.2, 73.7)	71.8 (64.3, 78.4)	75 (67.9, 80.8)	80.7 (73.9, 86.8)	86.3 (81, 91.9)	85.6 (79.4, 91.5)
Yersinia enterocolitica subsp. enterocolitica 8081	NC_008800	47.2	3978	1879	85.4 (83.9, 87)	88.8 (87.2, 90.2)	91.1 (89.5, 92.5)		97.4 (95.6, 98.4)	95.8 (94.3, 97.2)
Yersinia pestis Antiqua	NC_008150	47.7	4166	1747	83.1 (81.2, 84.8)	81.3 (79.5, 83)	85.7 (83.7, 87.3)		94.2 (92.6, 95.7)	90.7 (88.9, 92.2)
Yersinia pestis biovar Microtus str. 91001	NC_005810	47.7	3894	1449	70.1 (67.7, 72.5)	84 (81.9, 86)	88.8 (86, 90.9)		94.6 (92.8, 96.1)	92.4 (90.1, 94)
Yersinia pestis CO92	NC_003143	47.6	3884	1683	86.3 (84.6, 88.1)	85.3 (83.4, 86.9)	88.6 (86.8, 90.2)	91.5 (89.9, 92.9)	94.9 (93.1, 96.3)	92.5 (90.6, 94)
Yersinia pestis KIM	NC_004088	47.7	4085	1410	66.4 (63.8, 68.9)	83.8 (81.8, 85.7)	85.9 (83.9, 87.9)	89.4 (87.4, 91.3)	92.8 (90.5, 94.8)	90 (87.9, 91.9)
Yersinia pestis Nepal516	NC_008149	47.6	3980	1783	84.6 (82.8, 86.2)	83.5 (81.8, 85.2)	86.9 (85.2, 88.8)		93.9 (92.3, 95.3)	91.5 (89.8, 92.8)
Yersinia pestis Pestoides F	NC_009381	47.7	3849	1798	85.9 (84.2, 87.5)	84.1 (82.2, 85.8)	87 (85.3, 88.6)		95.2 (93.7, 96.7)	92.5 (90.7, 94.2)
Yersinia pseudotuberculosis IP 32953	NC_006155	47.6	3900	2002	89.1 (87.5, 90.5)	88.3 (86.9, 89.6)	90.3 (88.7, 91.6)		96.4 (94.9, 97.8)	93.8 (92.3, 95)
Zymomonas mobilis subsp. mobilis ZM4	NC_006526	46.3	1997	737	72.4 (68.7, 75.3)	83.7 (80.4, 86.7)	84 (80.3, 86.9)		93.5 (89.7, 95.6)	89.5 (86.1, 92)
